# Supplementary material for: On standardized relative survival
Source: Biometrics. 2016 Aug 23;73(2):473–82. doi: 10.1111/biom.12578 (PMC5507182; doi:10.1111/biom.12578)
Supplement: Supplementary file 1 — Supplementary Materials Code. [file BIOM-73-473-s001.gz]

Archive with 97 entries (83 files):
- suppcode/complieme.sh
- suppcode/package
- suppcode/package/relsurvs
- suppcode/package/relsurvs/libs
- suppcode/package/relsurvs/libs/relsurvs.so
- suppcode/package/relsurvs/INDEX
- suppcode/package/relsurvs/html
- suppcode/package/relsurvs/html/R.css
- suppcode/package/relsurvs/html/00Index.html
- suppcode/package/relsurvs/Meta
- suppcode/package/relsurvs/Meta/nsInfo.rds
- suppcode/package/relsurvs/Meta/package.rds
- suppcode/package/relsurvs/Meta/data.rds
- suppcode/package/relsurvs/Meta/links.rds
- suppcode/package/relsurvs/Meta/hsearch.rds
- suppcode/package/relsurvs/Meta/Rd.rds
- suppcode/package/relsurvs/help
- suppcode/package/relsurvs/help/paths.rds
- suppcode/package/relsurvs/help/aliases.rds
- suppcode/package/relsurvs/help/relsurvs.rdx
- suppcode/package/relsurvs/help/relsurvs.rdb
- suppcode/package/relsurvs/help/AnIndex
- suppcode/package/relsurvs/NAMESPACE
- suppcode/package/relsurvs/R
- suppcode/package/relsurvs/R/relsurvs.rdb
- suppcode/package/relsurvs/R/relsurvs
- suppcode/package/relsurvs/R/relsurvs.rdx
- suppcode/package/relsurvs/data
- suppcode/package/relsurvs/data/rdata.rda
- suppcode/package/relsurvs/data/slopop.rda
- suppcode/package/relsurvs/DESCRIPTION
- suppcode/package/relsurv_extended
- suppcode/package/relsurv_extended/R
- suppcode/package/relsurv_extended/R/readme.txt
- suppcode/package/relsurv_extended/R/zzz.R
- suppcode/package/relsurv_extended/R/cmprel.r
- suppcode/package/relsurv_extended/R/rssurvrsadd.r
- suppcode/package/relsurv_extended/R/plotrssurv.r
- suppcode/package/relsurv_extended/R/Rcode.r
- suppcode/package/relsurv_extended/R/RcodeARB.r
- suppcode/package/relsurv_extended/R/survfitrsadd.r
- suppcode/package/relsurv_extended/INDEX
- suppcode/package/relsurv_extended/NAMESPACE
- suppcode/package/relsurv_extended/data
- suppcode/package/relsurv_extended/data/slopop.rda
- suppcode/package/relsurv_extended/data/rdata.rda
- suppcode/package/relsurv_extended/man
- suppcode/package/relsurv_extended/man/slopop.Rd
- suppcode/package/relsurv_extended/man/rdata.Rd
- suppcode/package/relsurv_extended/man/transratehld.Rd
- suppcode/package/relsurv_extended/man/rszph.Rd
- suppcode/package/relsurv_extended/man/rssurvw.Rd
- suppcode/package/relsurv_extended/man/cmprel.Rd
- suppcode/package/relsurv_extended/man/rsadd.Rd
- suppcode/package/relsurv_extended/man/rssurv.Rd
- suppcode/package/relsurv_extended/man/invtime.Rd
- suppcode/package/relsurv_extended/man/joinrate.Rd
- suppcode/package/relsurv_extended/man/epa.Rd
- suppcode/package/relsurv_extended/man/rstrans.Rd
- suppcode/package/relsurv_extended/man/transrate.Rd
- suppcode/package/relsurv_extended/man/rssurvrsadd.Rd
- suppcode/package/relsurv_extended/man/transratehmd.Rd
- suppcode/package/relsurv_extended/man/plotrszph.Rd
- suppcode/package/relsurv_extended/man/survsplit.Rd
- suppcode/package/relsurv_extended/man/survfitrsadd.rd
- suppcode/package/relsurv_extended/man/rsbr.Rd
- suppcode/package/relsurv_extended/man/rsmul.Rd
- suppcode/package/relsurv_extended/man/resid.Rd
- suppcode/package/relsurv_extended/DESCRIPTION
- suppcode/package/relsurv_extended/src
- suppcode/package/relsurv_extended/src/pystep.c
- suppcode/package/relsurv_extended/src/netfastpw.o
- suppcode/package/relsurv_extended/src/exps.o
- suppcode/package/relsurv_extended/src/survprotomoj.h
- suppcode/package/relsurv_extended/src/netwei.c
- suppcode/package/relsurv_extended/src/netfastp.o
- suppcode/package/relsurv_extended/src/netfastpwr3.c
- suppcode/package/relsurv_extended/src/dmatrix.o
- suppcode/package/relsurv_extended/src/netfastpw.c
- suppcode/package/relsurv_extended/src/dmatrix.c
- suppcode/package/relsurv_extended/src/netfastp.c
- suppcode/package/relsurv_extended/src/relsurvs.so
- suppcode/package/relsurv_extended/src/pystep.o
- suppcode/package/relsurv_extended/src/readme.txt
- suppcode/package/relsurv_extended/src/exps.c
- suppcode/package/relsurv_extended/src/netfastpwr3.o
- suppcode/package/relsurv_extended/src/netwei.o
- suppcode/paperexamples
- suppcode/paperexamples/Mx_1x1_russia.txt
- suppcode/paperexamples/.Rhistory
- suppcode/paperexamples/160419_seerexample_paper.r
- suppcode/paperexamples/README.txt
- suppcode/paperexamples/Mx_1x1_usa.txt
- suppcode/paperexamples/breastselect.txt
- suppcode/paperexamples/160419_sim2pop.r
- suppcode/README.txt
- suppcode/relsurvs_0.0-1_R_x86_64-pc-linux-gnu.tar.gz
