# Supplementary material for: On standardized relative survival
Source: Biometrics. 2016 Aug 23;73(2):473–82. doi: 10.1111/biom.12578 (PMC5507182; doi:10.1111/biom.12578)
Supplement: Supplementary file 1 — Supplementary Materials Code. [file BIOM-73-473-s001.gz › suppcode/package/relsurvs/help/AnIndex]

cmp.rel	cmprel
epa	epa
invtime	invtime
joinrate	joinrate
plot.cmp.rel	cmprel
plot.rs.br	rsbr
plot.rs.surv	rssurv
plot.rs.surv	rssurvw
plot.rs.zph	plotrszph
print.cmp.rel	cmprel
print.rs.br	rsbr
rdata	rdata
residuals.rsadd	resid
rs.br	rsbr
rs.surv	rssurv
rs.surv.rsadd	rssurvrsadd
rs.survw	rssurvw
rs.zph	rszph
rsadd	rsadd
rsmul	rsmul
rstrans	rstrans
slopop	slopop
survfit.rsadd	survfitrsadd
survsplit	survsplit
transrate	transrate
transrate.hld	transratehld
transrate.hmd	transratehmd
