# Supplementary material for: On standardized relative survival
Source: Biometrics. 2016 Aug 23;73(2):473–82. doi: 10.1111/biom.12578 (PMC5507182; doi:10.1111/biom.12578)
Supplement: Supplementary file 1 — Supplementary Materials Code. [file BIOM-73-473-s001.gz › suppcode/package/relsurvs/NAMESPACE]

useDynLib(relsurvs)
import(survival, date,splines)
export("epa","invtime","joinrate",
	"rs.br","rs.surv",
	"rs.zph","rsadd","rsmul","rstrans",
	"residuals.rsadd",
	"survsplit","transrate","transrate.hld",
	"transrate.hmd","rs.surv.rsadd","survfit.rsadd","cmp.rel",
	"rs.survw")
S3method(residuals, rsadd)
S3method(plot, rs.br)
S3method(plot, cmp.rel)
S3method(print, cmp.rel)
S3method(plot, rs.zph)
S3method(print, rsadd)
S3method(summary, rsadd)
S3method(print, summary.rsadd)
S3method(print, rs.br)
