# Supplementary material for: On standardized relative survival
Source: Biometrics. 2016 Aug 23;73(2):473–82. doi: 10.1111/biom.12578 (PMC5507182; doi:10.1111/biom.12578)
Supplement: Supplementary file 1 — Supplementary Materials Code. [file BIOM-73-473-s001.gz › suppcode/package/relsurv_extended/R/readme.txt]

The code was forked from relsurv 2.0-4.

The changes / new code are in the file

* RcodeARB.r  

This follows the structure of 

* Rcode.r

with some new material for the standardised estimators. All other files as in the original package.

--
Adam Brentnall
19th April 2016
