# Supplementary material for: On standardized relative survival
Source: Biometrics. 2016 Aug 23;73(2):473–82. doi: 10.1111/biom.12578 (PMC5507182; doi:10.1111/biom.12578)
Supplement: Supplementary file 1 — Supplementary Materials Code. [file BIOM-73-473-s001.gz › suppcode/package/relsurv_extended/R/zzz.R]

#.First.lib <- function(lib, pkg) library.dynam("runproba", pkg, lib)

# use .onLoad instead of .First.lib for use with NAMESPACE and R(>= 1.7.0)
.onLoad <- function(lib, pkg) {
  library.dynam("relsurvs", pkg, lib)
}#end of .onLoad
