# Supplementary material for: On standardized relative survival
Source: Biometrics. 2016 Aug 23;73(2):473–82. doi: 10.1111/biom.12578 (PMC5507182; doi:10.1111/biom.12578)
Supplement: Supplementary file 1 — Supplementary Materials Code. [file BIOM-73-473-s001.gz › suppcode/package/relsurv_extended/R/plotrssurv.r]

plot.rs.surv <- function (x, conf.int, mark.time = TRUE, mark = 3, col = 1, lty = 1, 
    lwd = 1, cex = 1, log = FALSE, xscale = 1, yscale = 1, firstx = 0, 
    firsty = 1, xmax, ymin = 0, fun, xlab = "", ylab = "", xaxs = "S", 
    ...) 
{
    dotnames <- names(list(...))
    if (any(dotnames == "type")) 
        stop("The graphical argument 'type' is not allowed")
    if (is.logical(log)) {
        logy <- log
        logx <- FALSE
        if (logy) 
            logax <- "y"
        else logax <- ""
    }
    else {
        logy <- (log == "y" || log == "xy")
        logx <- (log == "x" || log == "xy")
        logax <- log
    }
    if (missing(firstx)) {
        if (!is.null(x$start.time)) 
            firstx <- x$start.time
        else {
            if (logx || (!missing(fun) && is.character(fun) && 
                fun == "cloglog")) 
                firstx <- min(x$time[x$time > 0])
            else firstx <- min(0, x$time)
        }
    }
    firstx <- firstx/xscale
    if (missing(xaxs) && firstx != 0) 
        xaxs <- par("xaxs")
    if (!inherits(x, "survfit")) 
        stop("First arg must be the result of survfit")
    if (missing(conf.int)) {
        if (is.null(x$strata) && !is.matrix(x$surv)) 
            conf.int <- TRUE
        else conf.int <- FALSE
    }
    if (is.null(x$strata)) {
        nstrat <- 1
        stemp <- rep(1, length(x$time))
    }
    else {
        nstrat <- length(x$strata)
        stemp <- rep(1:nstrat, x$strata)
    }
    ssurv <- x$surv
    stime <- x$time
    supper <- x$upper
    slower <- x$lower
    if (!missing(xmax) && any(x$time > xmax)) {
        keepx <- keepy <- NULL
        yzero <- NULL
        tempn <- table(stemp)
        offset <- cumsum(c(0, tempn))
        for (i in 1:nstrat) {
            ttime <- stime[stemp == i]
            if (all(ttime <= xmax)) {
                keepx <- c(keepx, 1:tempn[i] + offset[i])
                keepy <- c(keepy, 1:tempn[i] + offset[i])
            }
            else {
                bad <- min((1:tempn[i])[ttime > xmax])
                if (bad == 1) {
                  keepy <- c(keepy, 1 + offset[i])
                  yzero <- c(yzero, 1 + offset[i])
                }
                else keepy <- c(keepy, c(1:(bad - 1), bad - 1) + 
                  offset[i])
                keepx <- c(keepx, (1:bad) + offset[i])
                stime[bad + offset[i]] <- xmax
                x$n.event[bad + offset[i]] <- 1
            }
        }
        stime <- stime[keepx]
        stemp <- stemp[keepx]
        x$n.event <- x$n.event[keepx]
        if (is.matrix(ssurv)) {
            if (length(yzero)) 
                ssurv[yzero, ] <- firsty
            ssurv <- ssurv[keepy, , drop = FALSE]
            if (!is.null(supper)) {
                if (length(yzero)) 
                  supper[yzero, ] <- slower[yzero, ] <- firsty
                supper <- supper[keepy, , drop = FALSE]
                slower <- slower[keepy, , drop = FALSE]
            }
        }
        else {
            if (length(yzero)) 
                ssurv[yzero] <- firsty
            ssurv <- ssurv[keepy]
            if (!is.null(supper)) {
                if (length(yzero)) 
                  supper[yzero] <- slower[yzero] <- firsty
                supper <- supper[keepy]
                slower <- slower[keepy]
            }
        }
    }
    stime <- stime/xscale
    if (!missing(fun)) {
        if (is.character(fun)) {
            tfun <- switch(fun, log = function(x) x, event = function(x) 1 - 
                x, cumhaz = function(x) -log(x), cloglog = function(x) log(-log(x)), 
                pct = function(x) x * 100, logpct = function(x) 100 * 
                  x, stop("Unrecognized function argument"))
            if (fun == "log" || fun == "logpct") 
                logy <- TRUE
            if (fun == "cloglog") {
                logx <- TRUE
                if (logy) 
                  logax <- "xy"
                else logax <- "x"
            }
        }
        else if (is.function(fun)) 
            tfun <- fun
        else stop("Invalid 'fun' argument")
        ssurv <- tfun(ssurv)
        if (!is.null(supper)) {
            supper <- tfun(supper)
            slower <- tfun(slower)
        }
        firsty <- tfun(firsty)
        ymin <- tfun(ymin)
    }
    if (is.null(x$n.event)) 
        mark.time <- FALSE
    if (is.matrix(ssurv)) 
        ncurve <- nstrat * ncol(ssurv)
    else ncurve <- nstrat
    mark <- rep(mark, length.out = ncurve)
    col <- rep(col, length.out = ncurve)
    lty <- rep(lty, length.out = ncurve)
    lwd <- rep(lwd, length.out = ncurve)
    if (is.numeric(mark.time)) 
        mark.time <- sort(mark.time)
    if (xaxs == "S") {
        xaxs <- "i"
        tempx <- max(stime) * 1.04
    }
    else tempx <- max(stime)
    tempx <- c(firstx, tempx, firstx)
    if (logy) {
        tempy <- range(ssurv[is.finite(ssurv) & ssurv > 0])
        if (tempy[2] == 1) 
            tempy[2] <- 0.99
        if (any(ssurv == 0)) {
            tempy[1] <- tempy[1] * 0.8
            ssurv[ssurv == 0] <- tempy[1]
            if (!is.null(supper)) {
                supper[supper == 0] <- tempy[1]
                slower[slower == 0] <- tempy[1]
            }
        }
        tempy <- c(tempy, firsty)
    }
    else tempy <- c(range(ssurv[is.finite(ssurv)]), firsty)
    if (missing(fun)) {
        tempx <- c(tempx, firstx)
        tempy <- c(tempy, ymin)
    }
    plot(tempx, tempy * yscale, type = "n", log = logax, xlab = xlab, 
        ylab = ylab, xaxs = xaxs, ...)
    if (yscale != 1) {
        if (logy) 
            par(usr = par("usr") - c(0, 0, log10(yscale), log10(yscale)))
        else par(usr = par("usr")/c(1, 1, yscale, yscale))
    }
    dostep <- function(x, y) {
        if (is.na(x[1] + y[1])) {
            x <- x[-1]
            y <- y[-1]
        }
        n <- length(x)
        if (n > 2) {
            dupy <- c(!duplicated(y)[-n], TRUE)
            n2 <- sum(dupy)
            xrep <- rep(x[dupy], c(1, rep(2, n2 - 1)))
            yrep <- rep(y[dupy], c(rep(2, n2 - 1), 1))
            list(x = xrep, y = yrep)
        }
        else if (n == 1) 
            list(x = x, y = y)
        else list(x = x[c(1, 2, 2)], y = y[c(1, 1, 2)])
    }
    i <- 0
    xend <- NULL
    yend <- NULL
    for (j in unique(stemp)) {
        who <- (stemp == j)
        xx <- c(firstx, stime[who])
        nn <- length(xx)
        if (x$type == "counting") {
            deaths <- c(-1, x$n.censor[who])
            zero.one <- 1
        }
        else if (x$type == "right") {
	    deaths <- c(-1, x$n.censor[who])
            zero.one <- 1        }
        if (is.matrix(ssurv)) {
            for (k in 1:ncol(ssurv)) {
                i <- i + 1
                yy <- c(firsty, ssurv[who, k])
                lines(dostep(xx, yy), lty = lty[i], col = col[i], 
                  lwd = lwd[i])
                if (is.numeric(mark.time)) {
                  indx <- mark.time
                  for (k in seq(along.with = mark.time)) indx[k] <- sum(mark.time[k] > 
                    xx)
                  points(mark.time[indx < nn], yy[indx[indx < 
                    nn]], pch = mark[i], col = col[i], cex = cex)
                }
                else if (mark.time && any(deaths == zero.one)) {
                  points(xx[deaths == zero.one], yy[deaths == 
                    zero.one], pch = mark[i], col = col[i], cex = cex)
                }
                xend <- c(xend, max(xx))
                yend <- c(yend, min(yy))
                if (conf.int && !is.null(supper)) {
                  if (ncurve == 1) 
                    lty[i] <- lty[i] + 1
                  yy <- c(firsty, supper[who, k])
                  lines(dostep(xx, yy), lty = lty[i], col = col[i], 
                    lwd = lwd[i])
                  yy <- c(firsty, slower[who, k])
                  lines(dostep(xx, yy), lty = lty[i], col = col[i], 
                    lwd = lwd[i])
                }
            }
        }
        else {
            i <- i + 1
            yy <- c(firsty, ssurv[who])
            lines(dostep(xx, yy), lty = lty[i], col = col[i], 
                lwd = lwd[i])
            if (is.numeric(mark.time)) {
                indx <- mark.time
                for (k in seq(along = mark.time)) indx[k] <- sum(mark.time[k] > 
                  xx)
                points(mark.time[indx < nn], yy[indx[indx < nn]], 
                  pch = mark[i], col = col[i], cex = cex)
            }
            else if (mark.time == TRUE && any(deaths == zero.one)) {
                points(xx[deaths == zero.one], yy[deaths == zero.one], 
                  pch = mark[i], col = col[i], cex = cex)
            }
            xend <- c(xend, max(xx))
            yend <- c(yend, min(yy))
            if (conf.int == TRUE && !is.null(supper)) {
                if (ncurve == 1) 
                  lty[i] <- lty[i] + 1
                yy <- c(firsty, supper[who])
                lines(dostep(xx, yy), lty = lty[i], col = col[i], 
                  lwd = lwd[i])
                yy <- c(firsty, slower[who])
                lines(dostep(xx, yy), lty = lty[i], col = col[i], 
                  lwd = lwd[i])
            }
        }
    }
    invisible(list(x = xend, y = yend))
}
