# Supplementary material for: On standardized relative survival
Source: Biometrics. 2016 Aug 23;73(2):473–82. doi: 10.1111/biom.12578 (PMC5507182; doi:10.1111/biom.12578)
Supplement: Supplementary file 1 — Supplementary Materials Code. [file BIOM-73-473-s001.gz › suppcode/package/relsurv_extended/R/RcodeARB.r]

## Adapted routines for weighted estimator (standardised survival)
## Author: A Brentnall
## Last update: 19th April 2016

exp.prepw <- function (x, y,ratetable,status,times,fast=0,ys,standardtable,standardweight) {			#function that prepares the data for C function call

#x= matrix of demographic covariates - each individual has one line
#y= follow-up time for each individual (same length as nrow(x)!)
#ratetable= rate table used for calculation
#status= status for each individual (same length as nrow(x)!), not needed if we only need Spi, status needed for rs.surv
#times= times at which we wish to evaluate the quantities, not needed if we only need Spi, times needed for rs.surv
#fast=for mpp method only
#stabdardtable = same format as rate table, but for standard population (ARB)
#standardweight = vector same length as y, with standard population weights (ARB)
    x <- as.matrix(x)
    if (ncol(x) != length(dim(ratetable)))
        stop("x matrix does not match the rate table")
    atts <- attributes(ratetable)
    
    cuts <- atts$cutpoints
    
     if (is.null(atts$type)) {
        rfac <- atts$factor
        us.special <- (rfac > 1)
    }
    else {
        rfac <- 1 * (atts$type == 1)
        us.special <- (atts$type == 4)
    }
    if (length(rfac) != ncol(x)) 
            stop("Wrong length for rfac")


    if (any(us.special)) {
        if (sum(us.special) > 1) 
            stop("Two columns marked for special handling as a US rate table")
        cols <- match(c("age", "year"), atts$dimid)
        if (any(is.na(cols))) 
            stop("Ratetable does not have expected shape")
        if (exists("as.Date")) {
            bdate <- as.Date("1960/1/1") + (x[, cols[2]] - x[, 
                cols[1]])
            byear <- format(bdate, "%Y")
            offset <- as.numeric(bdate - as.Date(paste(byear, 
                "01/01", sep = "/")))
        }
        else if (exists("date.mdy")) {
            bdate <- as.date(x[, cols[2]] - x[, cols[1]])
            byear <- date.mdy(bdate)$year
            offset <- bdate - mdy.date(1, 1, byear)
        }
        else stop("Can't find an appropriate date class\n")
        x[, cols[2]] <- x[, cols[2]] - offset
        if (any(rfac > 1)) {
            temp <- which(us.special)
            nyear <- length(cuts[[temp]])
            nint <- rfac[temp]
            cuts[[temp]] <- round(approx(nint * (1:nyear), cuts[[temp]], 
                nint:(nint * nyear))$y - 1e-04)
        }
    }

    if(!missing(status)){		#the function was called from rs.surv		
 	  if(length(status)!=nrow(x))    stop("Wrong length for status")
 
 	if(missing(times))    times <- sort(unique(y))
  
	    if (any(times < 0)) 
	        stop("Negative time point requested")
	    ntime <- length(times)
	    if(missing(ys)) ys <- rep(0,length(y))
    
    	if(fast==1)    temp <- .Call("netfastpw",  as.integer(rfac), 		#fast=pohar-perme or ederer2 or standardised version (ARB)
	        as.integer(atts$dim), as.double(unlist(cuts)), ratetable, 
	         x, y, ys,as.integer(status), times, standardtable, standardweight, PACKAGE="relsurvs")    ##(ARB)
        else if(fast==2)    temp <- .Call("netfastpwr3",  as.integer(rfac), 		#standardised R2 statistic (ARB)
	        as.integer(atts$dim), as.double(unlist(cuts)), ratetable, 
	         x, y, ys,as.integer(status), times, standardtable, standardweight, PACKAGE="relsurvs")    ##(ARB)
    	else    temp <- .Call("netwei",  as.integer(rfac), 
	        as.integer(atts$dim), as.double(unlist(cuts)), ratetable, 
	         x, y, as.integer(status), times,PACKAGE="relsurvs")    
    }
    else{				#only expected survival at time y is needed for each individual
    	    if(length(y)==1)y <- rep(y,nrow(x))
    	    if(length(y)!=nrow(x)) stop("Wrong length for status")
	    temp <- .Call("expc",  as.integer(rfac), 
	        as.integer(atts$dim), as.double(unlist(cuts)), ratetable, 
	         x, y,PACKAGE="relsurvs")    
	    temp  <- temp$surv
    }
    temp
}


rs.survw <- function (formula = formula(data), data = parent.frame(), ratetable = survexp.us, 
     na.action, fin.date, method = "pohar-perme", conf.type = "log", 
     conf.int = 0.95,type="kaplan-meier",all.times=FALSE, standardtable = survexp.us, standardweight) 
    
    #formula: for example Surv(time,cens)~sex
    #data: the observed data set
    #ratetable: the population mortality tables
    #conf.type: confidence interval calculation (plain, log or log-log)
    #conf.int: confidence interval 
    #standardtable: standard mortality table for standardised relative survival estimation
    #standardweight: re-weight population for standard population? (ARB)
{

    call <- match.call()
    rform <- rformulate(formula, data, ratetable, na.action)			#get the data ready
    data <- rform$data								#the data set
    type <- match.arg(type, c("kaplan-meier", "fleming-harrington"))		#method of hazard -> survival scale transformation
    type <- match(type, c("kaplan-meier", "fleming-harrington"))
    method <- match.arg(method,c("pohar-perme", "ederer2", "hakulinen","ederer1", "standardised", "R2"))	#method of relative surv. curve estimation
    method <- match(method,c("pohar-perme", "ederer2", "hakulinen","ederer1", "standardised", "R2"))
    conf.type <- match.arg(conf.type,c("plain","log","log-log"))		#conf. interval type

    if (method == 3) {						#need potential follow-up time for Hak. method	
            R <- rform$R								
            coll <- match("year", attributes(ratetable)$dimid)
            year <- R[, coll]							#calendar year in the data
            if (missing(fin.date)) 							
                fin.date <- max(rform$Y + year)					#final date for everybody set to the last day observed
            Y2 <- rform$Y							#change into potential follow-up time
            if (length(fin.date) == 1) 						#if final date equal for everyone
                Y2[rform$status == 1] <- fin.date - year[rform$status == 1]#set pot.time for those that died (equal to censoring time for others)
            else if (length(fin.date) == nrow(rform$R)) 				
                Y2[rform$status == 1] <- fin.date[rform$status == 				
                    1] - year[rform$status == 1]
            else stop("fin.date must be either one value or a vector of the same length as the data")
            status2 <- rep(0, nrow(rform$X))						#stat2=0 for everyone
       }
     p <- rform$m								#number of covariates
    if (p > 0) 									#if covariates
        data$Xs <- strata(rform$X[, ,drop=FALSE ])				#make strata according to covariates
    else data$Xs <- rep(1, nrow(data))						#if no covariates, just put 1

    se.fac <- sqrt(qchisq(conf.int, 1))						#factor needed for confidence interval
    out <- NULL
    out$n <- table(data$Xs)							#table of strata
    out$time <- out$n.risk <- out$n.event <- out$n.censor <- out$surv <- out$std.err <- out$strata <- NULL
    for (kt in 1:length(out$n)) {						#for each stratum
        inx <- which(data$Xs == names(out$n)[kt])				#individuals within this stratum

   	if(!all.times)tis <- sort(unique(rform$Y[inx]))					#unique times
   	else tis <- as.numeric(1:max(rform$Y[inx]))					#1-day long intervals used - to take into the account the continuity of the pop. part
   	if(method==3)tis <- sort(unique(pmin(max(tis),c(tis,Y2[inx]))))				#add potential times in case of Hakulinen
   
   	myfast<- 0 + 1*((method <3) | (method==5)) + 2*(method==6)##(ARB)
   	temp <- exp.prepw(rform$R[inx,,drop=FALSE],rform$Y[inx],ratetable,rform$status[inx],times=tis,fast=myfast,standardtable=standardtable, standardweight=standardweight)	#calculate the values for each interval of time
   	
   	out$time <- c(out$time, tis)						#add times
        out$n.risk <- c(out$n.risk, temp$yi)					#add number at risk for each time
        out$n.event <- c(out$n.event, temp$dni)					#add number of events for each time
        out$n.censor <- c(out$n.censor,  c(-diff(temp$yi),temp$yi[length(temp$yi)]) - temp$dni) 	#add number of censored for each time

	if(method==1){ 								#pohar perme method
		haz <- temp$dnisi/temp$yisi - temp$yidlisi/temp$yisi			#cumulative hazard increment on each interval
		out$std.err <- c(out$std.err, sqrt(cumsum(temp$dnisisq/(temp$yisi)^2)))  #standard error on each interval
	}
	else if(method==2){							#ederer2 method
		haz <- temp$dni/temp$yi - temp$yidli/temp$yi			#cumulative hazard increment on each interval
		out$std.err <- c(out$std.err, sqrt(cumsum(temp$dni/(temp$yi)^2)))  #standard error on each interval
	}
	else if(method==3){							#Hakulinen method
		temp2 <- exp.prep(rform$R[inx,,drop=FALSE],Y2[inx],ratetable,status2[inx],times=tis)	#calculate the values for each interval of time
		popsur <- exp(-cumsum(temp2$yisidli/temp2$yisis))			#population survival
		haz <- temp$dni/temp$yi						#observed hazard on each interval
		out$std.err <- c(out$std.err, sqrt(cumsum(temp$dni/(temp$yi)^2)))  #standard error on each interval
	}
	else if(method==4){							#Ederer I
		popsur <- temp$sis/length(inx)					#population survival
		haz <- temp$dni/temp$yi						#observed hazard on each interval
		out$std.err <- c(out$std.err, sqrt(cumsum(temp$dni/(temp$yi)^2)))  #standard error on each interval
	}
	if(method==5){ 								#standarised population method
		haz <- temp$dniwi/temp$yiwi - temp$yidliwi/temp$yiwi			#cumulative hazard increment on each interval
                out$std.err <- c(out$std.err, sqrt(cumsum(temp$dniwiwq/(temp$yiwi)^2)))  #standard error on each interval
		
	}
	if(method==6){ 								#standarised population method
                hazcens<- temp$dnicens/temp$yi                                  ##censoring KM
                survtemp <- (temp$yisiwiR3 / temp$yiwiR3) / (cumprod(1-hazcens))##R2
		out$std.err <- c(out$std.err, rep(NA, length(temp$yiwi)))  #standard error on each interval, not implemented yet 
	}else{
        	if(type==2)survtemp <- exp(-cumsum(haz))
	            else survtemp <-  cumprod(1-haz)
        	if( (method>2) & (method <5)){ ##(ARB
	        	survtemp <- survtemp/popsur
          	}
        }
  	out$surv <- c(out$surv,survtemp)
  	out$strata <- c(out$strata, length(tis))				#number of times in this strata
    }
    if (conf.type == "plain") {						
        out$lower <- as.vector(out$surv - out$std.err * se.fac * 		#surv + fac*se
            out$surv)
        out$upper <- as.vector(out$surv + out$std.err * se.fac * 
            out$surv)
    }
    else if (conf.type == "log") {						#on log scale and back
        out$lower <- exp(as.vector(log(out$surv) - out$std.err * 		
            se.fac))
        out$upper <- exp(as.vector(log(out$surv) + out$std.err * 
            se.fac))
    }
    else if (conf.type == "log-log") {						#on log-log scale and back
        out$lower <- exp(-exp(as.vector(log(-log(out$surv)) - 
            out$std.err * se.fac/log(out$surv))))
        out$upper <- exp(-exp(as.vector(log(-log(out$surv)) + 
            out$std.err * se.fac/log(out$surv))))
    }
    names(out$strata) <- names(out$n)
    if (p == 0) out$strata <- NULL						#if no covariates
    out$n <- as.vector(out$n)
    out$conf.type <- conf.type
    out$conf.int <- conf.int
    out$method <- method
    out$call <- call
    out$type <- "right"
    class(out) <- c("survfit", "rs.surv")
    out
}
