# Supplementary material for: On standardized relative survival
Source: Biometrics. 2016 Aug 23;73(2):473–82. doi: 10.1111/biom.12578 (PMC5507182; doi:10.1111/biom.12578)
Supplement: Supplementary file 1 — Supplementary Materials Code. [file BIOM-73-473-s001.gz › suppcode/package/relsurv_extended/man/slopop.Rd]

\name{slopop}
\alias{slopop}
\docType{data}
\title{Census Data Set for the Slovene Population}
\description{
  Census data set for the Slovene population.
}
\usage{data(slopop)}

\examples{
data(slopop)
}
\keyword{datasets}
