# Supplementary material for: On standardized relative survival
Source: Biometrics. 2016 Aug 23;73(2):473–82. doi: 10.1111/biom.12578 (PMC5507182; doi:10.1111/biom.12578)
Supplement: Supplementary file 1 — Supplementary Materials Code. [file BIOM-73-473-s001.gz › suppcode/package/relsurv_extended/man/rssurvrsadd.Rd]

\name{rs.surv.rsadd}
\alias{rs.surv.rsadd}


\title{Compute a Relative Survival Curve from an additive relative survival model}

\description{
     Computes the predicted relative survival function for an additive relative survival model fitted
     with maximum likelihood.
}
\usage{
     rs.surv.rsadd(formula, newdata) 

}
\arguments{
\item{formula}{
a \code{rsadd} object (Implemented only for models fitted with the code{max.lik} (default) option.)
}
\item{newdata}{
a data frame with the same variable names as those that appear in the \code{rsadd} formula. 
a predicted curve for each individual in this data frame shall be calculated
}
}

\details{Does not work with factor variables - you have to form dummy variables before calling the rsadd function.}

\value{
 a \code{survfit} object; see the help on \code{survfit.object} for details.
 The \code{survfit} methods are used for \code{print},
     \code{plot}, \code{lines}, and \code{points}.

}

\references{
Package. Pohar M., Stare J. (2006) "Relative survival analysis in R." Computer Methods and Programs in Biomedicine, \bold{81}: 272--278
}


\examples{
data(slopop)
data(rdata)
#fit a relative survival model
fit <- rsadd(Surv(time,cens)~sex+age+year+ratetable(age=age*365,sex=sex,year=year),
	ratetable=slopop,data=rdata,int=c(0:10,15))

#calculate the predicted curve for a male individual, aged 65, diagnosed in 1982
d <- rs.surv.rsadd(fit,newdata=data.frame(sex=1,age=65,year=as.date("1Jul1982")))
#plot the curve (will result in a step function since the baseline is assumed piecewise constant)
plot(d,xscale=365.241)

#calculate the predicted survival curves for each individual in the data set
d <- rs.surv.rsadd(fit,newdata=rdata)
#calculate the average over all predicted survival curves
p.surv <- apply(d$surv,1,mean)
#plot the relative survival curve
plot(d$time/365.241,p.surv,type="b",ylim=c(0,1),xlab="Time",ylab="Relative survival")
}


\seealso{
\code{survfit},
\code{survexp}
}

\keyword{survival}
