# Supplementary material for: On standardized relative survival
Source: Biometrics. 2016 Aug 23;73(2):473–82. doi: 10.1111/biom.12578 (PMC5507182; doi:10.1111/biom.12578)
Supplement: Supplementary file 1 — Supplementary Materials Code. [file BIOM-73-473-s001.gz › suppcode/package/relsurv_extended/man/transratehmd.Rd]

\name{transrate.hmd}
\alias{transrate.hmd}
\title{Reorganize Data obtained from Human Mortality Database into a Ratetable Object}
\description{
 The function assists in reorganizing the .txt files obtained from Human Mortality Database 
(http://www.mortality.org)  into a ratetable object.
}
\usage{
transrate.hmd(male,female)
}

\arguments{
  \item{male}{
	a .txt file, containing the data on males. 
  }
  \item{female}{
	a .txt file, containing the data on females.   }
}
\details{ 
This function works automatically with tables organised in the format provided by the Human Mortality 
Database. Download Life Tables for Males and Females separately from the column named 1x1 (period life tables,
 organized by date of death, yearly cutpoints for age as well as calendar year).


If you wish to provide the data in the required format by yourself, note that the only two columns needed
are calendar year (Year) and probability of death (qx). Death probabilities must be calculated up to
age 110 (in yearly intervals).
}
\value{An object of class \code{ratetable}.}

\references{
Package. Pohar M., Stare J. (2006) "Relative survival analysis in R." Computer Methods and Programs in Biomedicine, \bold{81}: 272--278

Relative survival: Pohar, M., Stare, J. (2007) "Making relative survival analysis relatively easy."
Computers in biology and medicine, \bold{37}: 1741--1749.
}


\examples{
\dontrun{
auspop <- transrate.hmd("mltper_1x1.txt","fltper_1x1.txt")
}
}
\seealso{\code{\link{ratetable}}, \code{\link{transrate.hld}}, \code{\link{joinrate}}, \code{\link{transrate}}.}
\keyword{survival}
