# Supplementary material for: On standardized relative survival
Source: Biometrics. 2016 Aug 23;73(2):473–82. doi: 10.1111/biom.12578 (PMC5507182; doi:10.1111/biom.12578)
Supplement: Supplementary file 1 — Supplementary Materials Code. [file BIOM-73-473-s001.gz › suppcode/package/relsurv_extended/man/rsmul.Rd]

\name{rsmul}
\alias{rsmul}
\title{Fit Andersen et al Multiplicative Regression Model for Relative Survival}
\description{
  Fits the Andersen et al multiplicative regression model in relative survival. An extension of the 
coxph function using relative survival.
}
\usage{
rsmul(formula, data, ratetable = survexp.us, int,na.action,init,
      method,control,...)
}
\arguments{
\item{formula}{
a formula object, with the response on the left of a \code{~} operator, and
the terms on the right. The terms consist of predictor variables separated by
the \code{+} operator, along with a \code{ratetable} term. The \code{ratetable} term
matches each subject to his/her expected cohort. If the variables are organized and named
in the same way as in the population tables, the \code{ratetable} term can be omitted.
 The response must be a survival object as
returned by the \code{Surv} function.

 NOTE: The time must be in days, and the same
is required for the ratetable variables (the variables used in the population tables), for example age and year (year must be 
given in the \code{date} format, i.e. in number of days since 01.01.1960). 
}
\item{data}{
a data.frame in which to interpret the variables named in
the \code{formula}.
}
\item{ratetable}{
a table of event rates, such as \code{survexp.us}. 
}
\item{int}{
the number of follow-up years used for calculating survival(the data are censored after this time-point). If missing, it is set the 
the maximum observed follow-up time.
}
\item{na.action}{a missing-data filter function, applied to the model.frame,
          after any subset argument has been used.  Default is
          \code{options()$na.action}. }
\item{init}{vector of initial values of the iteration.  Default initial
          value is zero for all variables. }
\item{method}{the default method \code{mul} assumes hazard to be constant on yearly intervals. Method \code{mul1} uses the ratetable
to determine the time points when hazard changes. The \code{mul1} method is therefore more accurate, but at the same time can
be more computationally intensive.}
\item{control}{a list of parameters for controlling the fitting process. 
          See the documentation for \code{coxph.control} for details.
}
\item{...}{Other arguments will be passed to \code{coxph.control}.}
}


\value{
an object of class \code{coxph}.
}

\details{
NOTE: All times used in the formula argument must be specified in days. This is true for the follow-up time as well as for
any variables needed \code{ratetable} object, like \code{age} and \code{year}. On the contrary, the \code{int} argument requires
interval specification in years.
}

\references{
Method: Andersen, P.K., Borch-Johnsen, K., Deckert, T., Green, A.,
Hougaard, P., Keiding, N. and Kreiner, S. (1985) "A Cox regression
model for relative mortality and its application to diabetes
mellitus survival data.", Biometrics, \bold{41}: 921--932.


Package. Pohar M., Stare J. (2006) "Relative survival analysis in R." Computer Methods and Programs in Biomedicine, \bold{81}: 272--278

Relative survival: Pohar, M., Stare, J. (2007) "Making relative survival analysis relatively easy."
Computers in biology and medicine, \bold{37}: 1741--1749.
}

\examples{
data(slopop)
data(rdata)
#fit a multiplicative model
#note that the variable year is given in days since 01.01.1960 and that 
#age must be multiplied by 365 in order to be expressed in days.
fit <- rsmul(Surv(time,cens)~sex+as.factor(agegr)+ratetable(age=age*365,
      sex=sex,year=year),ratetable=slopop,data=rdata)


#check the goodness of fit
rs.br(fit)

}


\seealso{\code{\link{rsadd}}, \code{\link{rstrans}}. }

\keyword{survival}
