# Supplementary material for: On standardized relative survival
Source: Biometrics. 2016 Aug 23;73(2):473–82. doi: 10.1111/biom.12578 (PMC5507182; doi:10.1111/biom.12578)
Supplement: Supplementary file 1 — Supplementary Materials Code. [file BIOM-73-473-s001.gz › suppcode/package/relsurv_extended/DESCRIPTION]

Package: relsurvs
Title: Standardized relative survival
Date: 2016-04-19
Version: 0.0-1
Description: Various functions for relative survival analysis; this version was forked from the relsurv pacakge 2.0-4 for implementation of two standardized relative survival estimators.
Depends: survival, splines, date
Imports: MASS
License: GPL
Author: Maja Pohar Perme [aut, cre], Adam Brentnall[aut]
Maintainer: Adam Brentnall <a.brentnall@qmul.ac.uk>
NeedsCompilation: yes
