# Supplementary material for: On standardized relative survival
Source: Biometrics. 2016 Aug 23;73(2):473–82. doi: 10.1111/biom.12578 (PMC5507182; doi:10.1111/biom.12578)
Supplement: Supplementary file 1 — Supplementary Materials Code. [file BIOM-73-473-s001.gz › suppcode/package/relsurv_extended/src/netwei.c]

/*
**  calculation of various quantities needed for the rs.surv function - sums over individuals at each time
**    The output table depends only on factors, not on continuous.
**    This version converted to .Call syntax for memory savings
**
**  Input:
**
**    expected table, a multi-way array
**      efac[edim]  1=is a factor, 0=continuous (time based)
**      edims[edim] the dimension vector of the table; edim is its length
**      ecut[sum(edims)]  the starting point (label) for each dimension.
**                          if it is a factor dim, will be 1:edims[i]
**      expect      the actual table of expected rates
**
**    subject data
**
**      x[edim, n]  where each subject indexes into the expected table
**                       at time 0, n= number of subjects
**      y[n]         the time at risk for each subject
**		status[n]    the status for each subject
**
**    control over output
**
**      times[ntime]    the list of output times
**
**    Output
**
**
*/
#include <math.h>
#include "survprotomoj.h"

/* using thernau's habit: name a S object "charlie2" and the pointer
**  to the contents of the object "charlie"; the latter is
**  used in the computations
*/
SEXP netwei(   SEXP   efac2,   SEXP edims2,
	      SEXP   ecut2,     SEXP   expect2,
	      SEXP   x2, 	SEXP   y2, SEXP status2,     SEXP times2) {
    int i,j,k;
    int     n,
	    edim,
	    ntime;
    double  **x;
    double  *data2, *si;
    double  **ecut, *etemp;
    double  hazard;						   /*cum hazard over an interval */
    double     thiscell,
	    etime,
	    time,
	    et2;
    int   indx,
	    indx2;
    double  wt;

    int	    *efac, *edims, *status;
    double  *expect, *y, *times;
    SEXP      rlist, rlistnames;

	/*my declarations*/

    SEXP    yidli2, dnisi2,yisi2,yidlisi2,yi2,dni2,sidli2,dnisisq2,yisisq2,sis2,yisidli2,yisis2,yidsi2;
    double  *yidli, *dnisi,*yisi,*yidlisi,*yi,*dni,*sidli,*dnisisq,*yisisq,*sis,*yisidli,*yisis,*yidsi;


    /*
    ** copies of input arguments
    */

    efac  = INTEGER(efac2);
    edims = INTEGER(edims2);
    edim  = LENGTH(edims2);
    expect= REAL(expect2);


    n     = LENGTH(y2);									/*number of individuals */
    x     = dmatrix(REAL(x2), n, edim);
    y     = REAL(y2);									/*follow-up times*/
    status = INTEGER(status2);								/* status */
    times = REAL(times2);
    ntime = LENGTH(times2);								/*length of times for reportint */

    /* scratch space */
    data2 = (double *)ALLOC(edim+1, sizeof(double));

    si = (double *)ALLOC(n, sizeof(double));			/*Si for each individual - to je zdaj pointer, vrednosti klicem s s[i]*/

	/*
    ** Set up ecut index as a ragged array
    */
    ecut = (double **)ALLOC(edim, sizeof(double *));
    etemp = REAL(ecut2);
    for (i=0; i<edim; i++) {
	ecut[i] = etemp;
	if (efac[i]==0)     etemp += edims[i];
	else if(efac[i] >1) etemp += 1 + (efac[i]-1)*edims[i];
	}

    /*
    ** Create output arrays
    */

    PROTECT(yidli2 = allocVector(REALSXP, ntime));		/*sum Yi dLambdai for each time* - length=length(times2)*/
    yidli = REAL(yidli2);
	PROTECT(dnisi2 = allocVector(REALSXP, ntime));		/*sum dNi/Si for each time* - length=length(times2)*/
    dnisi = REAL(dnisi2);
    PROTECT(yisi2 = allocVector(REALSXP, ntime));		/*sum Yi/Si for each time* - length=length(times2)*/
    yisi = REAL(yisi2);
    PROTECT(yidlisi2 = allocVector(REALSXP, ntime));		/*sum yi/Si dLambdai for each time* - length=length(times2)*/
    yidlisi = REAL(yidlisi2);
	PROTECT(yi2 = allocVector(REALSXP, ntime));					/* sum yi at each time*/
    yi = REAL(yi2);
    PROTECT(dni2 = allocVector(REALSXP, ntime));		/*sum Yi dLambdai for each time* - length=length(times2)*/
    dni = REAL(dni2);
	PROTECT(sidli2 = allocVector(REALSXP, ntime));		/*sum dNi/Si for each time* - length=length(times2)*/
    sidli = REAL(sidli2);
    PROTECT(yisisq2 = allocVector(REALSXP, ntime));		/*sum Yi/Si for each time* - length=length(times2)*/
    yisisq = REAL(yisisq2);
    PROTECT(dnisisq2 = allocVector(REALSXP, ntime));		/*sum yi/Si dLambdai for each time* - length=length(times2)*/
    dnisisq = REAL(dnisisq2);
	PROTECT(sis2 = allocVector(REALSXP, ntime));					/* sum of Si at each time*/
    sis = REAL(sis2);
    PROTECT(yisidli2 = allocVector(REALSXP, ntime));					/* sum of Si*dLambdai*Yi at each time*/
    yisidli = REAL(yisidli2);
	PROTECT(yisis2 = allocVector(REALSXP, ntime));					/* sum of Si*Yi at each time*/
    yisis = REAL(yisis2);
    //PROTECT(si2 = allocVector(REALSXP, n));					/* Si for each individual*/
    //si = REAL(si2);
	PROTECT(yidsi2 = allocVector(REALSXP, ntime));					/* sum of dSi*Yi at each time*/
	yidsi = REAL(yidsi2);


 	/*initialize Si values*/
    for (i=0; i<n; i++) {
   	si[i] =1;
   	}


	/*initialize output values*/
    for (j=0; j<ntime; j++) {
	yidli[j] =0;
	dnisi[j] =0;
	yisi[j]=0;
	yidlisi[j]=0;
	yi[j]=0;
	dni[j]=0;
	sidli[j]=0;
	dnisisq[j]=0;
	yisisq[j]=0;
	sis[j]=0;
	yisidli[j]=0;
	yisis[j]=0;
	yidsi[j]=0;
	}

	time =0;
	for (j=0; j<ntime ; j++) {			/* loop in time */


    thiscell = times[j] - time;

    /* compute  for each individual*/
    for (i=0; i<n; i++) {
	/*
	** initialize
	*/
	for (k=0; k<edim; k++){
		data2[k] = x[k][i];						/* the individual's values of demographic variables at time 0 */
		if (efac[k] !=1) data2[k] += time;  /* add time to time changing variables */
	}

	/*
	** add up hazard
	*/


	    /* expected calc
	    **  The wt parameter only comes into play for older style US rate
	    **   tables, where pystep does interpolation.
	    ** Each call to pystep moves up to the next 'boundary' in the
	    **  expected table, data2 contains our current position therein
	    */
	    etime = thiscell;
	    hazard =0;
	    while (etime >0) {
		et2 = pystep(edim, &indx, &indx2, &wt, data2, efac,
			     edims, ecut, etime, 1);
		if (wt <1) hazard+= et2*(wt*expect[indx] +(1-wt)*expect[indx2]);
		else       hazard+= et2* expect[indx];
		for (k=0; k<edim; k++)
		    if (efac[k] !=1) data2[k] += et2;
		etime -= et2;

		}
		si[i] = si[i]* exp(-hazard);
		sis[j]+=si[i];
	   	sidli[j]+=hazard*si[i];
	      if(y[i]>= times[j]){
			yidsi[j]+=exp(-hazard);
			yidli[j]+=hazard;
			yisidli[j]+=hazard*si[i];
			yi[j]+=1;
			yisi[j]+=1/si[i];
			yisisq[j]+=1/(si[i]*si[i]);
			yisis[j]+=si[i];
	   		yidlisi[j]+=hazard/si[i];
	   			if(y[i]==times[j]){
					dnisi[j]+=status[i]/si[i];
					dni[j]+=status[i];
					dnisisq[j]+=status[i]/(si[i]*si[i]);
				}
	   	  }
	    }
	    time  += thiscell;
	}

    /*
    ** package the output
    */
    PROTECT(rlist = allocVector(VECSXP, 13));
    SET_VECTOR_ELT(rlist,0, yidli2);
    SET_VECTOR_ELT(rlist,1, yidsi2);
    SET_VECTOR_ELT(rlist,2, dnisi2);
    SET_VECTOR_ELT(rlist,3, yisi2);
    SET_VECTOR_ELT(rlist,4, yidlisi2);
    SET_VECTOR_ELT(rlist,5, sidli2);
    SET_VECTOR_ELT(rlist,6, yi2);
    SET_VECTOR_ELT(rlist,7, dnisisq2);
    SET_VECTOR_ELT(rlist,8, yisisq2);
    SET_VECTOR_ELT(rlist,9, dni2);
    SET_VECTOR_ELT(rlist,10, sis2);
    SET_VECTOR_ELT(rlist,11, yisidli2);
    SET_VECTOR_ELT(rlist,12, yisis2);


    PROTECT(rlistnames= allocVector(STRSXP, 13));
    SET_STRING_ELT(rlistnames, 0, mkChar("yidli"));
    SET_STRING_ELT(rlistnames, 1, mkChar("yidsi"));
    SET_STRING_ELT(rlistnames, 2, mkChar("dnisi"));
    SET_STRING_ELT(rlistnames, 3, mkChar("yisi"));
    SET_STRING_ELT(rlistnames, 4, mkChar("yidlisi"));
    SET_STRING_ELT(rlistnames, 5, mkChar("sidli"));
	SET_STRING_ELT(rlistnames, 6, mkChar("yi"));
	SET_STRING_ELT(rlistnames, 7, mkChar("dnisisq"));
	SET_STRING_ELT(rlistnames, 8, mkChar("yisisq"));
	SET_STRING_ELT(rlistnames, 9, mkChar("dni"));
	SET_STRING_ELT(rlistnames, 10, mkChar("sis"));
	SET_STRING_ELT(rlistnames, 11, mkChar("yisidli"));
	SET_STRING_ELT(rlistnames, 12, mkChar("yisis"));


    setAttrib(rlist, R_NamesSymbol, rlistnames);

    unprotect(15);					/*kolk mora bit tu stevilka??  kolikor jih je +2??*/
    return(rlist);
    }
