# Supplementary material for: On standardized relative survival
Source: Biometrics. 2016 Aug 23;73(2):473–82. doi: 10.1111/biom.12578 (PMC5507182; doi:10.1111/biom.12578)
Supplement: Supplementary file 1 — Supplementary Materials Code. [file BIOM-73-473-s001.gz › suppcode/package/relsurv_extended/src/netfastpwr3.c]

/*
 **  calculation of various quantities needed for the rs.surv function (for PP method and Ederer II method) - sums over individuals at each time
 **
 **    This version converted to .Call syntax for memory savings
 **
 **	Ammended from relsurv package download 25th September 2014 by Adam Brentnall, for standardised relative survival estimation
 **     This file by A Brentnall for R2w (see paper)
 ** 	Last update: 19/04/2016
 **
 **  Input:
 **
 **
 **      efac[edim]  1=is a factor, 0=continuous (time based)  (edim is the number of variables in population mortality tables, usually 3 (age,sex,year), efac tells if they change in time, usually 1,0,1 (age and year change, sex does not))
 **      edims[edim] the dimension vector of the population mortality table; edim is its length   (for example 111, 2, 40  : 111 ages, 2 sexes, 40 years)
 **      ecut[sum(edims)]  the starting point (label) for each dimension, if factor variable, then NULL.
 **							for example, for age:   0.00,   365.24,   730.48,  1095.72,  1460.96 ...
 **      expect      	the actual population mortality table (values - hazards per day)
 **	expectstand 	expected mortality in the standard population, same format as 'expect'. For standardised survival (ARB)
 **	piistand	re-weight factor for each individual (array) (ARB)
 **
 **    subject data
 **
 **      x[edim, n]  where each subject indexes into the population mortality table  at time 0, n= number of subjects: a matrix - one row per individual - his value of age, sex and year at time of diagnosis
 **      y[n]         the time at risk (follow-up time) for each subject
 **		status[n]    the status for each subject: 0 (censored) or 1 (death)
 **
 **    Output
 **
 **	yi:     sum(Yi) at each follow-up time - number at risk at that time
 **     dnicens2: for censoring kaplan meir
 **     yiwiR3:  sum of weights in R2w
 **     yisiwiR3:  numerator in R2w
 **
 */
#include <math.h>
#include "survprotomoj.h"

/* using thernau's habit: name a S object "charlie2" and the pointer
 **  to the contents of the object "charlie"; the latter is
 **  used in the computations
 */
SEXP netfastpwr3( SEXP   efac2,   	SEXP edims2,
		SEXP   ecut2,     	SEXP   expect2,
		SEXP   x2, 		SEXP   y2,	SEXP ys2, 	SEXP status2,     	SEXP times2,
		SEXP   expectstandard2, SEXP piistandard2) 
{
	int i,j,k;
	int     n,
		edim,
		ntime;
	double  **x;
	double  *data2, *si;
	double  *soi, *pii; 	//Standard rate table and standard population group estimates (ARB)
	double  **ecut, *etemp;
	double  hazard;						   /*cum hazard (population) over an interval */
	double  hazardo;						   /*cum hazard (standard population) over an interval */
	double  hazard2;						   /*cum hazard (population) over an interval */
	double	thisweight; 	
        double	thisweight2; 	
        double  thiscell,
		etime,
		time,
		et2;
	int   indx,
	      indx2;
	double  wt;

	int	    *efac, *edims, *status;
	double  *expect, *y,*ys, *times;
	double	*expectstandard; // For standardised survival (ARB)
	SEXP      rlist, rlistnames;

	/*declarations*/
	SEXP    yi2,dnicens2,yiwiR32,yisiwiR32;
        double *yi,*dnicens,*yiwiR3,*yisiwiR3;

	/*
	 ** copies of input arguments
	 */

	efac  = INTEGER(efac2);
	edims = INTEGER(edims2);
	edim  = LENGTH(edims2);
	expect= REAL(expect2);
	expectstandard= REAL(expectstandard2); //(ARB, rate table)
	pii = REAL(piistandard2); //(ARB, array)


	n     = LENGTH(y2);									/*number of individuals */
	x     = dmatrix(REAL(x2), n, edim);
	y     = REAL(y2);									/*follow-up times*/
	ys	  = REAL(ys2);
	status = INTEGER(status2);								/* status */
	times = REAL(times2);
	ntime = LENGTH(times2);								/*length of times for reportint */
	

	/* scratch space */
	data2 = (double *)ALLOC(edim+1, sizeof(double));

	si = (double *)ALLOC(n, sizeof(double));			/*Si for each individual - this is a pointer, the values are called using s[i]*/

	soi = (double *)ALLOC(n, sizeof(double));			/*Soi for each individual (ARB) */

	/* Set up ecut index as a ragged array */
	ecut = (double **)ALLOC(edim, sizeof(double *));
	etemp = REAL(ecut2);
	for (i=0; i<edim; i++) {
		ecut[i] = etemp;
		if (efac[i]==0)     etemp += edims[i];
		else if(efac[i] >1) etemp += 1 + (efac[i]-1)*edims[i];
	}

	/* Create output arrays */
	PROTECT(yi2 = allocVector(REALSXP, ntime));					/* sum yi at each time*/
	yi = REAL(yi2);
	
	PROTECT(dnicens2 = allocVector(REALSXP, ntime));	/*sum (1-yi) at each time */
	dnicens = REAL(dnicens2);

	PROTECT(yiwiR32 = allocVector(REALSXP, ntime));		/*sum yi * wi for each time in R2, (wi does not include division by S for R2)* - length=length(times2)*/
	yiwiR3 = REAL(yiwiR32);

	PROTECT(yisiwiR32 = allocVector(REALSXP, ntime));		/*sum Yi * wi/Si for each time* - length=length(times2)*/
	yisiwiR3 = REAL(yisiwiR32);


	/*initialize Si values*/
	for (i=0; i<n; i++) 
	{
		si[i] = 1;

		soi[i] = 1;
	}


	/*initialize output values*/
	for (j=0; j<ntime; j++) {
		yi[j]=0;
                dnicens[j]=0;
                yiwiR3[j]=0;
                yisiwiR3[j]=0;
	}

	time =0;
	thisweight = 0;
        thisweight2 = 0;
	for (j=0; j<ntime ; j++) {			/* loop in time */


		thiscell = times[j] - time; // time since last tick

		/* compute  for each individual*/
		for (i=0; i<n; i++) {
                            /*  initialize	 */
                            for (k=0; k<edim; k++){
                                    data2[k] = x[k][i];						/* the individual's values of demographic variables at time 0 */
                                    if (efac[k] !=1) data2[k] += time;  /* add time to time changing variables */
                            }

                            /* add up hazard  */

                            /* expected calc
                             **  The wt parameter only comes into play for older style US rate
                             **   tables, where pystep does interpolation.
                             ** Each call to pystep moves up to the next 'boundary' in the
                             **  expected table, data2 contains our current position therein
                             */
                            etime = thiscell;
                            hazard =0;
                            hazardo = 0; //(ARB)
                            while (etime >0) {
                                    et2 = pystep(edim, &indx, &indx2, &wt, data2, efac,
                                                    edims, ecut, etime, 1);
                                    if (wt <1) 
                                    {
                                            hazard+= et2*(wt*expect[indx] +(1-wt)*expect[indx2]);

                                            hazardo+= et2*(wt*expectstandard[indx] +(1-wt)*expectstandard[indx2]); //(ARB)

                                    } 
                                    else
                                    { 
                                          hazard+= et2* expect[indx];

                                          hazardo+= et2 * expectstandard[indx]; //(ARB)

                                    }

                                    for (k=0; k<edim; k++)
                                            if (efac[k] !=1) data2[k] += et2;
                                    etime -= et2;
                            }

                            si[i] = si[i]* exp(-hazard);

                            soi[i] = soi[i] * exp(-hazardo);

                            thisweight2 = pii[i] * soi[i]; // Standardised survival weight, R2 (ARB)

                            yiwiR3[j]+=thisweight2;
                            
                            if(y[i]>= times[j]){				// if still at risk

				if(ys[i]<=times[j]){		// if start of observation before this time

					yi[j]+=1;

					if(y[i]==times[j]){
					
                                                //Standard survival, R2 (ARB)
                                                dnicens[j]+=(1-status[i]);
					}	// if this person died at this time
                                        else // y[i] < times[j] -- don't count events at this time
                                        {
                                            thisweight = pii[i] * soi[i] / si[i]; // Standardised survival weight, R1 (ARB)

					    yisiwiR3[j]+=thisweight; // R2
                                        }

				} // if start of observation before this time
			} // if still at risk
		}// loop through individuals
		time  += thiscell;
	}// loop through times

	/*
	 ** package the output
	 */
	PROTECT(rlist = allocVector(VECSXP, 4));
	SET_VECTOR_ELT(rlist,0, yi2);
	SET_VECTOR_ELT(rlist,1, dnicens2); //ARB R2 --> 
	SET_VECTOR_ELT(rlist,2, yiwiR32); 
	SET_VECTOR_ELT(rlist,3, yisiwiR32); //<-- ARB 


	PROTECT(rlistnames= allocVector(STRSXP, 4));
	SET_STRING_ELT(rlistnames, 0, mkChar("yi"));
	SET_STRING_ELT(rlistnames, 1, mkChar("dnicens"));
	SET_STRING_ELT(rlistnames, 2, mkChar("yiwiR3"));
	SET_STRING_ELT(rlistnames, 3, mkChar("yisiwiR3"));


	setAttrib(rlist, R_NamesSymbol, rlistnames);

	unprotect(6);					/*number of variables + 2*/
	return(rlist);
}
