# Supplementary material for: On standardized relative survival
Source: Biometrics. 2016 Aug 23;73(2):473–82. doi: 10.1111/biom.12578 (PMC5507182; doi:10.1111/biom.12578)
Supplement: Supplementary file 1 — Supplementary Materials Code. [file BIOM-73-473-s001.gz › suppcode/package/relsurv_extended/src/netfastpw.c]

/*
 **  calculation of various quantities needed for the rs.surv function (for PP method and Ederer II method) - sums over individuals at each time
 **
 **    This version converted to .Call syntax for memory savings
 **
 **	Ammended from relsurv package download 25th September 2014, for standardised relative survival estimation (R1w)
 ** 	Last update: 19/4/2016 (A Brentnall)
 **
 **  Input:
 **
 **
 **      efac[edim]  1=is a factor, 0=continuous (time based)  (edim is the number of variables in population mortality tables, usually 3 (age,sex,year), efac tells if they change in time, usually 1,0,1 (age and year change, sex does not))
 **      edims[edim] the dimension vector of the population mortality table; edim is its length   (for example 111, 2, 40  : 111 ages, 2 sexes, 40 years)
 **      ecut[sum(edims)]  the starting point (label) for each dimension, if factor variable, then NULL.
 **							for example, for age:   0.00,   365.24,   730.48,  1095.72,  1460.96 ...
 **      expect      	the actual population mortality table (values - hazards per day)
 **	expectstand 	expected mortality in the standard population, same format as 'expect'. For standardised survival (ARB)
 **	piistand	re-weight factor for each individual (array) (ARB)
 **
 **    subject data
 **
 **      x[edim, n]  where each subject indexes into the population mortality table  at time 0, n= number of subjects: a matrix - one row per individual - his value of age, sex and year at time of diagnosis
 **      y[n]         the time at risk (follow-up time) for each subject
 **		status[n]    the status for each subject: 0 (censored) or 1 (death)
 **
 **    Output
 **
 **	dnisi:    sum(dNi/Spi) at each follow-up time
 **	yisi:    sum(Yi/Spi) at each follow-up time
 **	yidlisi:    sum(YidLambdapi/Spi) at each follow-up time
 **	dnisisq:    sum(dNi/Spi^2) at each follow-up time - needed for the variance
 **	yi:     sum(Yi) at each follow-up time - number at risk at that time
 **	dni:    sum(dNi) at each follow-up time - number of events at that time
 **    	yidli:    sum(YidLambdapi) at each follow-up time
 **
 **	(Additional terms for standardised survival (R1w), ARB)
 ***	dniwi:    sum(dNi*wi) at each follow-up time
 **	yiwi:    sum(Yi*wi) at each follow-up time
 **	yidliwi:    sum(YidLambdapi*wi) at each follow-up time
 **	dniwiwq:    sum(dNi*wi^2) at each follow-up time - needed for the variance
 *	
 **
 */
#include <math.h>
#include "survprotomoj.h"

/* using thernau's habit: name a S object "charlie2" and the pointer
 **  to the contents of the object "charlie"; the latter is
 **  used in the computations
 */
SEXP netfastpw( SEXP   efac2,   	SEXP edims2,
		SEXP   ecut2,     	SEXP   expect2,
		SEXP   x2, 		SEXP   y2,	SEXP ys2, 	SEXP status2,     	SEXP times2,
		SEXP   expectstandard2, SEXP piistandard2) 
{
	int i,j,k;
	int     n,
		edim,
		ntime;
	double  **x;
	double  *data2, *si;
	double  *soi, *pii; 	//Standard rate table and standard population group estimates (ARB)
	double  **ecut, *etemp;
	double  hazard;						   /*cum hazard (population) over an interval */
	double  hazardo;						   /*cum hazard (standard population) over an interval */
	double	thisweight; 	//Standardised survival, used in cal (ARB)
	double  thiscell,
		etime,
		time,
		et2;
	int   indx,
	      indx2;
	double  wt;

	int	    *efac, *edims, *status;
	double  *expect, *y,*ys, *times;
	double	*expectstandard; // For standardised survival (ARB)
	SEXP      rlist, rlistnames;

	/*my declarations*/

	SEXP    yidli2, dnisi2,yisi2,yidlisi2,yi2,dni2,dnisisq2;
	double  *yidli, *dnisi,*yisi,*yidlisi,*yi,*dni,*dnisisq;

	/* Additional terms for standardised surivival (ARB)*/
	SEXP    dniwi2,yiwi2,yidliwi2,dniwiwq2;
	double  *dniwi,*yiwi,*yidliwi,*dniwiwq;


	/*
	 ** copies of input arguments
	 */

	efac  = INTEGER(efac2);
	edims = INTEGER(edims2);
	edim  = LENGTH(edims2);
	expect= REAL(expect2);
	expectstandard= REAL(expectstandard2); //(ARB, rate table)
	pii = REAL(piistandard2); //(ARB, array)


	n     = LENGTH(y2);									/*number of individuals */
	x     = dmatrix(REAL(x2), n, edim);
	y     = REAL(y2);									/*follow-up times*/
	ys	  = REAL(ys2);
	status = INTEGER(status2);								/* status */
	times = REAL(times2);
	ntime = LENGTH(times2);								/*length of times for reportint */
	

	/* scratch space */
	data2 = (double *)ALLOC(edim+1, sizeof(double));

	si = (double *)ALLOC(n, sizeof(double));			/*Si for each individual - this is a pointer, the values are called using s[i]*/

	soi = (double *)ALLOC(n, sizeof(double));			/*Soi for each individual (ARB) */

	/* Set up ecut index as a ragged array */
	ecut = (double **)ALLOC(edim, sizeof(double *));
	etemp = REAL(ecut2);
	for (i=0; i<edim; i++) {
		ecut[i] = etemp;
		if (efac[i]==0)     etemp += edims[i];
		else if(efac[i] >1) etemp += 1 + (efac[i]-1)*edims[i];
	}

	/* Create output arrays */
	PROTECT(yidli2 = allocVector(REALSXP, ntime));		/*sum Yi dLambdai for each time* - length=length(times2)*/
	yidli = REAL(yidli2);
	PROTECT(dnisi2 = allocVector(REALSXP, ntime));		/*sum dNi/Si for each time* - length=length(times2)*/
	dnisi = REAL(dnisi2);
	PROTECT(yisi2 = allocVector(REALSXP, ntime));		/*sum Yi/Si for each time* - length=length(times2)*/
	yisi = REAL(yisi2);
	PROTECT(yidlisi2 = allocVector(REALSXP, ntime));		/*sum yi/Si dLambdai for each time* - length=length(times2)*/
	yidlisi = REAL(yidlisi2);
	PROTECT(yi2 = allocVector(REALSXP, ntime));					/* sum yi at each time*/
	yi = REAL(yi2);
	PROTECT(dni2 = allocVector(REALSXP, ntime));		/*sum Yi dLambdai for each time* - length=length(times2)*/
	dni = REAL(dni2);
	PROTECT(dnisisq2 = allocVector(REALSXP, ntime));		/*sum yi/Si dLambdai for each time* - length=length(times2)*/
	dnisisq = REAL(dnisisq2);

	/* Standardised survival terms (ARB) */

	PROTECT(dniwi2 = allocVector(REALSXP, ntime));		/*sum dNi * wi for each time* - length=length(times2)*/
	dniwi = REAL(dniwi2);

	PROTECT(yiwi2 = allocVector(REALSXP, ntime));		/*sum Yi * wi for each time* - length=length(times2)*/
	yiwi = REAL(yiwi2);

	PROTECT(yidliwi2 = allocVector(REALSXP, ntime));	/*sum yi * wi dLambdai for each time* - length=length(times2)*/
	yidliwi = REAL(yidliwi2);

	PROTECT(dniwiwq2 = allocVector(REALSXP, ntime));	/*sum yi * wi * dLambdai for each time* - length=length(times2)*/
	dniwiwq = REAL(dniwiwq2);


	/*initialize Si values*/
	for (i=0; i<n; i++) 
	{
		si[i] = 1;

		soi[i] = 1;
	}


	/*initialize output values*/
	for (j=0; j<ntime; j++) {
		yidli[j] =0;
		dnisi[j] =0;
		yisi[j]=0;
		yidlisi[j]=0;
		yi[j]=0;
		dni[j]=0;
		dnisisq[j]=0;
		// Standardised survival (ARB)
		dniwi[j] =0;
		yiwi[j]=0;
		yidliwi[j]=0;
		dniwiwq[j]=0;
	}

	time =0;
	thisweight = 0;
	for (j=0; j<ntime ; j++) {			/* loop in time */


		thiscell = times[j] - time;

		/* compute  for each individual*/
		for (i=0; i<n; i++) {
			if(y[i]>= times[j]){				// if still at risk
				/*  initialize	 */
				for (k=0; k<edim; k++){
					data2[k] = x[k][i];						/* the individual's values of demographic variables at time 0 */
					if (efac[k] !=1) data2[k] += time;  /* add time to time changing variables */
				}

				/* add up hazard  */


				/* expected calc
				 **  The wt parameter only comes into play for older style US rate
				 **   tables, where pystep does interpolation.
				 ** Each call to pystep moves up to the next 'boundary' in the
				 **  expected table, data2 contains our current position therein
				 */
				etime = thiscell;
				hazard =0;
				hazardo = 0; //(ARB)
				while (etime >0) {
					et2 = pystep(edim, &indx, &indx2, &wt, data2, efac,
							edims, ecut, etime, 1);
					if (wt <1) 
					{
						hazard+= et2*(wt*expect[indx] +(1-wt)*expect[indx2]);

						hazardo+= et2*(wt*expectstandard[indx] +(1-wt)*expectstandard[indx2]); //(ARB)

					} 
					else
					{ 
					      hazard+= et2* expect[indx];

					      hazardo+= et2 * expectstandard[indx]; //(ARB)

					}

					for (k=0; k<edim; k++)
						if (efac[k] !=1) data2[k] += et2;
					etime -= et2;
				}

				si[i] = si[i]* exp(-hazard);

				soi[i] = soi[i] * exp(-hazardo);

				if(ys[i]<=times[j]){		// if start of observation before this time
					yisi[j]+=1/si[i];
					yidlisi[j]+=hazard/si[i];

					thisweight = pii[i] * soi[i] / si[i]; // Standardised survival weight (ARB)
					yiwi[j]+=thisweight; 	//(ARB)

					yidliwi[j]+=hazard * thisweight;	//(ARB)

					yidli[j]+=hazard;
					yi[j]+=1;

					if(y[i]==times[j]){
						dnisi[j]+=status[i]/si[i];
						dni[j]+=status[i];
						dnisisq[j]+=status[i]/(si[i]*si[i]);

						//Stanradised survival (ARB):
						dniwi[j]+=status[i] * thisweight;

						dniwiwq[j]+=status[i] * thisweight * thisweight; 
					}	// if this person died at this time
				} // if start of observation before this time
			} // if still at risk
		}// loop through individuals
		time  += thiscell;
	}// loop through times

	/*
	 ** package the output
	 */
	PROTECT(rlist = allocVector(VECSXP, 11));
	SET_VECTOR_ELT(rlist,0, dnisi2);
	SET_VECTOR_ELT(rlist,1, yisi2);
	SET_VECTOR_ELT(rlist,2, yidlisi2);
	SET_VECTOR_ELT(rlist,3, dnisisq2);
	SET_VECTOR_ELT(rlist,4, yi2);
	SET_VECTOR_ELT(rlist,5, dni2);
	SET_VECTOR_ELT(rlist,6, yidli2);
	SET_VECTOR_ELT(rlist,7, dniwi2); //ARB -->
	SET_VECTOR_ELT(rlist,8, yiwi2);
	SET_VECTOR_ELT(rlist,9, yidliwi2);
	SET_VECTOR_ELT(rlist,10, dniwiwq2); //<-- ARB 


	PROTECT(rlistnames= allocVector(STRSXP, 11));
	SET_STRING_ELT(rlistnames, 0, mkChar("dnisi"));
	SET_STRING_ELT(rlistnames, 1, mkChar("yisi"));
	SET_STRING_ELT(rlistnames, 2, mkChar("yidlisi"));
	SET_STRING_ELT(rlistnames, 3, mkChar("dnisisq"));
	SET_STRING_ELT(rlistnames, 4, mkChar("yi"));
	SET_STRING_ELT(rlistnames, 5, mkChar("dni"));
	SET_STRING_ELT(rlistnames, 6, mkChar("yidli"));
	SET_STRING_ELT(rlistnames, 7, mkChar("dniwi"));
	SET_STRING_ELT(rlistnames, 8, mkChar("yiwi"));
	SET_STRING_ELT(rlistnames, 9, mkChar("yidliwi"));
	SET_STRING_ELT(rlistnames, 10, mkChar("dniwiwq"));


	setAttrib(rlist, R_NamesSymbol, rlistnames);

	unprotect(13);					/*number of variables + 2*/
	return(rlist);
}
