# Supplementary material for: On standardized relative survival
Source: Biometrics. 2016 Aug 23;73(2):473–82. doi: 10.1111/biom.12578 (PMC5507182; doi:10.1111/biom.12578)
Supplement: Supplementary file 1 — Supplementary Materials Code. [file BIOM-73-473-s001.gz › suppcode/package/relsurv_extended/src/dmatrix.c]

/* $Id: dmatrix.c 11357 2009-09-04 15:22:46Z therneau $
**
** set up ragged arrays, with #of columns and #of rows
*/
#include "survprotomoj.h"

double **dmatrix(double *array, int ncol, int nrow)
    {
    register int i;
    register double **pointer;

    pointer = (double **) ALLOC(nrow, sizeof(double *));
    for (i=0; i<nrow; i++) {
	pointer[i] = array;
	array += ncol;
	}
    return(pointer);
    }
