# Supplementary material for: On standardized relative survival
Source: Biometrics. 2016 Aug 23;73(2):473–82. doi: 10.1111/biom.12578 (PMC5507182; doi:10.1111/biom.12578)
Supplement: Supplementary file 1 — Supplementary Materials Code. [file BIOM-73-473-s001.gz › suppcode/paperexamples/Mx_1x1_russia.txt]

Year	Age	Female	Male	Total
1959	0	NA	NA	NA
1959	1	NA	NA	NA
1959	2	NA	NA	NA
1959	3	NA	NA	NA
1959	4	NA	NA	NA
1959	5	NA	NA	NA
1959	6	NA	NA	NA
1959	7	NA	NA	NA
1959	8	NA	NA	NA
1959	9	NA	NA	NA
1959	10	NA	NA	NA
1959	11	NA	NA	NA
1959	12	NA	NA	NA
1959	13	NA	NA	NA
1959	14	NA	NA	NA
1959	15	NA	NA	NA
1959	16	NA	NA	NA
1959	17	NA	NA	NA
1959	18	NA	NA	NA
1959	19	NA	NA	NA
1959	20	NA	NA	NA
1959	21	NA	NA	NA
1959	22	NA	NA	NA
1959	23	NA	NA	NA
1959	24	NA	NA	NA
1959	25	NA	NA	NA
1959	26	NA	NA	NA
1959	27	NA	NA	NA
1959	28	NA	NA	NA
1959	29	NA	NA	NA
1959	30	NA	NA	NA
1959	31	NA	NA	NA
1959	32	NA	NA	NA
1959	33	NA	NA	NA
1959	34	NA	NA	NA
1959	35	NA	NA	NA
1959	36	NA	NA	NA
1959	37	NA	NA	NA
1959	38	NA	NA	NA
1959	39	NA	NA	NA
1959	40	NA	NA	NA
1959	41	NA	NA	NA
1959	42	NA	NA	NA
1959	43	NA	NA	NA
1959	44	NA	NA	NA
1959	45	NA	NA	NA
1959	46	NA	NA	NA
1959	47	NA	NA	NA
1959	48	NA	NA	NA
1959	49	NA	NA	NA
1959	50	NA	NA	NA
1959	51	NA	NA	NA
1959	52	NA	NA	NA
1959	53	NA	NA	NA
1959	54	NA	NA	NA
1959	55	NA	NA	NA
1959	56	NA	NA	NA
1959	57	NA	NA	NA
1959	58	NA	NA	NA
1959	59	NA	NA	NA
1959	60	NA	NA	NA
1959	61	NA	NA	NA
1959	62	NA	NA	NA
1959	63	NA	NA	NA
1959	64	NA	NA	NA
1959	65	NA	NA	NA
1959	66	NA	NA	NA
1959	67	NA	NA	NA
1959	68	NA	NA	NA
1959	69	NA	NA	NA
1959	70	NA	NA	NA
1959	71	NA	NA	NA
1959	72	NA	NA	NA
1959	73	NA	NA	NA
1959	74	NA	NA	NA
1959	75	NA	NA	NA
1959	76	NA	NA	NA
1959	77	NA	NA	NA
1959	78	NA	NA	NA
1959	79	NA	NA	NA
1959	80	NA	NA	NA
1959	81	NA	NA	NA
1959	82	NA	NA	NA
1959	83	NA	NA	NA
1959	84	NA	NA	NA
1959	85	NA	NA	NA
1959	86	NA	NA	NA
1959	87	NA	NA	NA
1959	88	NA	NA	NA
1959	89	NA	NA	NA
1959	90	NA	NA	NA
1959	91	NA	NA	NA
1959	92	NA	NA	NA
1959	93	NA	NA	NA
1959	94	NA	NA	NA
1959	95	NA	NA	NA
1959	96	NA	NA	NA
1959	97	NA	NA	NA
1959	98	NA	NA	NA
1959	99	NA	NA	NA
1959	100	NA	NA	NA
1959	101	NA	NA	NA
1959	102	NA	NA	NA
1959	103	NA	NA	NA
1959	104	NA	NA	NA
1959	105	NA	NA	NA
1959	106	NA	NA	NA
1959	107	NA	NA	NA
1959	108	NA	NA	NA
1959	109	NA	NA	NA
1959	110+	NA	NA	NA
1960	0	NA	NA	NA
1960	1	NA	NA	NA
1960	2	NA	NA	NA
1960	3	NA	NA	NA
1960	4	NA	NA	NA
1960	5	NA	NA	NA
1960	6	NA	NA	NA
1960	7	NA	NA	NA
1960	8	NA	NA	NA
1960	9	NA	NA	NA
1960	10	NA	NA	NA
1960	11	NA	NA	NA
1960	12	NA	NA	NA
1960	13	NA	NA	NA
1960	14	NA	NA	NA
1960	15	NA	NA	NA
1960	16	NA	NA	NA
1960	17	NA	NA	NA
1960	18	NA	NA	NA
1960	19	NA	NA	NA
1960	20	NA	NA	NA
1960	21	NA	NA	NA
1960	22	NA	NA	NA
1960	23	NA	NA	NA
1960	24	NA	NA	NA
1960	25	NA	NA	NA
1960	26	NA	NA	NA
1960	27	NA	NA	NA
1960	28	NA	NA	NA
1960	29	NA	NA	NA
1960	30	NA	NA	NA
1960	31	NA	NA	NA
1960	32	NA	NA	NA
1960	33	NA	NA	NA
1960	34	NA	NA	NA
1960	35	NA	NA	NA
1960	36	NA	NA	NA
1960	37	NA	NA	NA
1960	38	NA	NA	NA
1960	39	NA	NA	NA
1960	40	NA	NA	NA
1960	41	NA	NA	NA
1960	42	NA	NA	NA
1960	43	NA	NA	NA
1960	44	NA	NA	NA
1960	45	NA	NA	NA
1960	46	NA	NA	NA
1960	47	NA	NA	NA
1960	48	NA	NA	NA
1960	49	NA	NA	NA
1960	50	NA	NA	NA
1960	51	NA	NA	NA
1960	52	NA	NA	NA
1960	53	NA	NA	NA
1960	54	NA	NA	NA
1960	55	NA	NA	NA
1960	56	NA	NA	NA
1960	57	NA	NA	NA
1960	58	NA	NA	NA
1960	59	NA	NA	NA
1960	60	NA	NA	NA
1960	61	NA	NA	NA
1960	62	NA	NA	NA
1960	63	NA	NA	NA
1960	64	NA	NA	NA
1960	65	NA	NA	NA
1960	66	NA	NA	NA
1960	67	NA	NA	NA
1960	68	NA	NA	NA
1960	69	NA	NA	NA
1960	70	NA	NA	NA
1960	71	NA	NA	NA
1960	72	NA	NA	NA
1960	73	NA	NA	NA
1960	74	NA	NA	NA
1960	75	NA	NA	NA
1960	76	NA	NA	NA
1960	77	NA	NA	NA
1960	78	NA	NA	NA
1960	79	NA	NA	NA
1960	80	NA	NA	NA
1960	81	NA	NA	NA
1960	82	NA	NA	NA
1960	83	NA	NA	NA
1960	84	NA	NA	NA
1960	85	NA	NA	NA
1960	86	NA	NA	NA
1960	87	NA	NA	NA
1960	88	NA	NA	NA
1960	89	NA	NA	NA
1960	90	NA	NA	NA
1960	91	NA	NA	NA
1960	92	NA	NA	NA
1960	93	NA	NA	NA
1960	94	NA	NA	NA
1960	95	NA	NA	NA
1960	96	NA	NA	NA
1960	97	NA	NA	NA
1960	98	NA	NA	NA
1960	99	NA	NA	NA
1960	100	NA	NA	NA
1960	101	NA	NA	NA
1960	102	NA	NA	NA
1960	103	NA	NA	NA
1960	104	NA	NA	NA
1960	105	NA	NA	NA
1960	106	NA	NA	NA
1960	107	NA	NA	NA
1960	108	NA	NA	NA
1960	109	NA	NA	NA
1960	110+	NA	NA	NA
1961	0	NA	NA	NA
1961	1	NA	NA	NA
1961	2	NA	NA	NA
1961	3	NA	NA	NA
1961	4	NA	NA	NA
1961	5	NA	NA	NA
1961	6	NA	NA	NA
1961	7	NA	NA	NA
1961	8	NA	NA	NA
1961	9	NA	NA	NA
1961	10	NA	NA	NA
1961	11	NA	NA	NA
1961	12	NA	NA	NA
1961	13	NA	NA	NA
1961	14	NA	NA	NA
1961	15	NA	NA	NA
1961	16	NA	NA	NA
1961	17	NA	NA	NA
1961	18	NA	NA	NA
1961	19	NA	NA	NA
1961	20	NA	NA	NA
1961	21	NA	NA	NA
1961	22	NA	NA	NA
1961	23	NA	NA	NA
1961	24	NA	NA	NA
1961	25	NA	NA	NA
1961	26	NA	NA	NA
1961	27	NA	NA	NA
1961	28	NA	NA	NA
1961	29	NA	NA	NA
1961	30	NA	NA	NA
1961	31	NA	NA	NA
1961	32	NA	NA	NA
1961	33	NA	NA	NA
1961	34	NA	NA	NA
1961	35	NA	NA	NA
1961	36	NA	NA	NA
1961	37	NA	NA	NA
1961	38	NA	NA	NA
1961	39	NA	NA	NA
1961	40	NA	NA	NA
1961	41	NA	NA	NA
1961	42	NA	NA	NA
1961	43	NA	NA	NA
1961	44	NA	NA	NA
1961	45	NA	NA	NA
1961	46	NA	NA	NA
1961	47	NA	NA	NA
1961	48	NA	NA	NA
1961	49	NA	NA	NA
1961	50	NA	NA	NA
1961	51	NA	NA	NA
1961	52	NA	NA	NA
1961	53	NA	NA	NA
1961	54	NA	NA	NA
1961	55	NA	NA	NA
1961	56	NA	NA	NA
1961	57	NA	NA	NA
1961	58	NA	NA	NA
1961	59	NA	NA	NA
1961	60	NA	NA	NA
1961	61	NA	NA	NA
1961	62	NA	NA	NA
1961	63	NA	NA	NA
1961	64	NA	NA	NA
1961	65	NA	NA	NA
1961	66	NA	NA	NA
1961	67	NA	NA	NA
1961	68	NA	NA	NA
1961	69	NA	NA	NA
1961	70	NA	NA	NA
1961	71	NA	NA	NA
1961	72	NA	NA	NA
1961	73	NA	NA	NA
1961	74	NA	NA	NA
1961	75	NA	NA	NA
1961	76	NA	NA	NA
1961	77	NA	NA	NA
1961	78	NA	NA	NA
1961	79	NA	NA	NA
1961	80	NA	NA	NA
1961	81	NA	NA	NA
1961	82	NA	NA	NA
1961	83	NA	NA	NA
1961	84	NA	NA	NA
1961	85	NA	NA	NA
1961	86	NA	NA	NA
1961	87	NA	NA	NA
1961	88	NA	NA	NA
1961	89	NA	NA	NA
1961	90	NA	NA	NA
1961	91	NA	NA	NA
1961	92	NA	NA	NA
1961	93	NA	NA	NA
1961	94	NA	NA	NA
1961	95	NA	NA	NA
1961	96	NA	NA	NA
1961	97	NA	NA	NA
1961	98	NA	NA	NA
1961	99	NA	NA	NA
1961	100	NA	NA	NA
1961	101	NA	NA	NA
1961	102	NA	NA	NA
1961	103	NA	NA	NA
1961	104	NA	NA	NA
1961	105	NA	NA	NA
1961	106	NA	NA	NA
1961	107	NA	NA	NA
1961	108	NA	NA	NA
1961	109	NA	NA	NA
1961	110+	NA	NA	NA
1962	0	NA	NA	NA
1962	1	NA	NA	NA
1962	2	NA	NA	NA
1962	3	NA	NA	NA
1962	4	NA	NA	NA
1962	5	NA	NA	NA
1962	6	NA	NA	NA
1962	7	NA	NA	NA
1962	8	NA	NA	NA
1962	9	NA	NA	NA
1962	10	NA	NA	NA
1962	11	NA	NA	NA
1962	12	NA	NA	NA
1962	13	NA	NA	NA
1962	14	NA	NA	NA
1962	15	NA	NA	NA
1962	16	NA	NA	NA
1962	17	NA	NA	NA
1962	18	NA	NA	NA
1962	19	NA	NA	NA
1962	20	NA	NA	NA
1962	21	NA	NA	NA
1962	22	NA	NA	NA
1962	23	NA	NA	NA
1962	24	NA	NA	NA
1962	25	NA	NA	NA
1962	26	NA	NA	NA
1962	27	NA	NA	NA
1962	28	NA	NA	NA
1962	29	NA	NA	NA
1962	30	NA	NA	NA
1962	31	NA	NA	NA
1962	32	NA	NA	NA
1962	33	NA	NA	NA
1962	34	NA	NA	NA
1962	35	NA	NA	NA
1962	36	NA	NA	NA
1962	37	NA	NA	NA
1962	38	NA	NA	NA
1962	39	NA	NA	NA
1962	40	NA	NA	NA
1962	41	NA	NA	NA
1962	42	NA	NA	NA
1962	43	NA	NA	NA
1962	44	NA	NA	NA
1962	45	NA	NA	NA
1962	46	NA	NA	NA
1962	47	NA	NA	NA
1962	48	NA	NA	NA
1962	49	NA	NA	NA
1962	50	NA	NA	NA
1962	51	NA	NA	NA
1962	52	NA	NA	NA
1962	53	NA	NA	NA
1962	54	NA	NA	NA
1962	55	NA	NA	NA
1962	56	NA	NA	NA
1962	57	NA	NA	NA
1962	58	NA	NA	NA
1962	59	NA	NA	NA
1962	60	NA	NA	NA
1962	61	NA	NA	NA
1962	62	NA	NA	NA
1962	63	NA	NA	NA
1962	64	NA	NA	NA
1962	65	NA	NA	NA
1962	66	NA	NA	NA
1962	67	NA	NA	NA
1962	68	NA	NA	NA
1962	69	NA	NA	NA
1962	70	NA	NA	NA
1962	71	NA	NA	NA
1962	72	NA	NA	NA
1962	73	NA	NA	NA
1962	74	NA	NA	NA
1962	75	NA	NA	NA
1962	76	NA	NA	NA
1962	77	NA	NA	NA
1962	78	NA	NA	NA
1962	79	NA	NA	NA
1962	80	NA	NA	NA
1962	81	NA	NA	NA
1962	82	NA	NA	NA
1962	83	NA	NA	NA
1962	84	NA	NA	NA
1962	85	NA	NA	NA
1962	86	NA	NA	NA
1962	87	NA	NA	NA
1962	88	NA	NA	NA
1962	89	NA	NA	NA
1962	90	NA	NA	NA
1962	91	NA	NA	NA
1962	92	NA	NA	NA
1962	93	NA	NA	NA
1962	94	NA	NA	NA
1962	95	NA	NA	NA
1962	96	NA	NA	NA
1962	97	NA	NA	NA
1962	98	NA	NA	NA
1962	99	NA	NA	NA
1962	100	NA	NA	NA
1962	101	NA	NA	NA
1962	102	NA	NA	NA
1962	103	NA	NA	NA
1962	104	NA	NA	NA
1962	105	NA	NA	NA
1962	106	NA	NA	NA
1962	107	NA	NA	NA
1962	108	NA	NA	NA
1962	109	NA	NA	NA
1962	110+	NA	NA	NA
1963	0	NA	NA	NA
1963	1	NA	NA	NA
1963	2	NA	NA	NA
1963	3	NA	NA	NA
1963	4	NA	NA	NA
1963	5	NA	NA	NA
1963	6	NA	NA	NA
1963	7	NA	NA	NA
1963	8	NA	NA	NA
1963	9	NA	NA	NA
1963	10	NA	NA	NA
1963	11	NA	NA	NA
1963	12	NA	NA	NA
1963	13	NA	NA	NA
1963	14	NA	NA	NA
1963	15	NA	NA	NA
1963	16	NA	NA	NA
1963	17	NA	NA	NA
1963	18	NA	NA	NA
1963	19	NA	NA	NA
1963	20	NA	NA	NA
1963	21	NA	NA	NA
1963	22	NA	NA	NA
1963	23	NA	NA	NA
1963	24	NA	NA	NA
1963	25	NA	NA	NA
1963	26	NA	NA	NA
1963	27	NA	NA	NA
1963	28	NA	NA	NA
1963	29	NA	NA	NA
1963	30	NA	NA	NA
1963	31	NA	NA	NA
1963	32	NA	NA	NA
1963	33	NA	NA	NA
1963	34	NA	NA	NA
1963	35	NA	NA	NA
1963	36	NA	NA	NA
1963	37	NA	NA	NA
1963	38	NA	NA	NA
1963	39	NA	NA	NA
1963	40	NA	NA	NA
1963	41	NA	NA	NA
1963	42	NA	NA	NA
1963	43	NA	NA	NA
1963	44	NA	NA	NA
1963	45	NA	NA	NA
1963	46	NA	NA	NA
1963	47	NA	NA	NA
1963	48	NA	NA	NA
1963	49	NA	NA	NA
1963	50	NA	NA	NA
1963	51	NA	NA	NA
1963	52	NA	NA	NA
1963	53	NA	NA	NA
1963	54	NA	NA	NA
1963	55	NA	NA	NA
1963	56	NA	NA	NA
1963	57	NA	NA	NA
1963	58	NA	NA	NA
1963	59	NA	NA	NA
1963	60	NA	NA	NA
1963	61	NA	NA	NA
1963	62	NA	NA	NA
1963	63	NA	NA	NA
1963	64	NA	NA	NA
1963	65	NA	NA	NA
1963	66	NA	NA	NA
1963	67	NA	NA	NA
1963	68	NA	NA	NA
1963	69	NA	NA	NA
1963	70	NA	NA	NA
1963	71	NA	NA	NA
1963	72	NA	NA	NA
1963	73	NA	NA	NA
1963	74	NA	NA	NA
1963	75	NA	NA	NA
1963	76	NA	NA	NA
1963	77	NA	NA	NA
1963	78	NA	NA	NA
1963	79	NA	NA	NA
1963	80	NA	NA	NA
1963	81	NA	NA	NA
1963	82	NA	NA	NA
1963	83	NA	NA	NA
1963	84	NA	NA	NA
1963	85	NA	NA	NA
1963	86	NA	NA	NA
1963	87	NA	NA	NA
1963	88	NA	NA	NA
1963	89	NA	NA	NA
1963	90	NA	NA	NA
1963	91	NA	NA	NA
1963	92	NA	NA	NA
1963	93	NA	NA	NA
1963	94	NA	NA	NA
1963	95	NA	NA	NA
1963	96	NA	NA	NA
1963	97	NA	NA	NA
1963	98	NA	NA	NA
1963	99	NA	NA	NA
1963	100	NA	NA	NA
1963	101	NA	NA	NA
1963	102	NA	NA	NA
1963	103	NA	NA	NA
1963	104	NA	NA	NA
1963	105	NA	NA	NA
1963	106	NA	NA	NA
1963	107	NA	NA	NA
1963	108	NA	NA	NA
1963	109	NA	NA	NA
1963	110+	NA	NA	NA
1964	0	NA	NA	NA
1964	1	NA	NA	NA
1964	2	NA	NA	NA
1964	3	NA	NA	NA
1964	4	NA	NA	NA
1964	5	NA	NA	NA
1964	6	NA	NA	NA
1964	7	NA	NA	NA
1964	8	NA	NA	NA
1964	9	NA	NA	NA
1964	10	NA	NA	NA
1964	11	NA	NA	NA
1964	12	NA	NA	NA
1964	13	NA	NA	NA
1964	14	NA	NA	NA
1964	15	NA	NA	NA
1964	16	NA	NA	NA
1964	17	NA	NA	NA
1964	18	NA	NA	NA
1964	19	NA	NA	NA
1964	20	NA	NA	NA
1964	21	NA	NA	NA
1964	22	NA	NA	NA
1964	23	NA	NA	NA
1964	24	NA	NA	NA
1964	25	NA	NA	NA
1964	26	NA	NA	NA
1964	27	NA	NA	NA
1964	28	NA	NA	NA
1964	29	NA	NA	NA
1964	30	NA	NA	NA
1964	31	NA	NA	NA
1964	32	NA	NA	NA
1964	33	NA	NA	NA
1964	34	NA	NA	NA
1964	35	NA	NA	NA
1964	36	NA	NA	NA
1964	37	NA	NA	NA
1964	38	NA	NA	NA
1964	39	NA	NA	NA
1964	40	NA	NA	NA
1964	41	NA	NA	NA
1964	42	NA	NA	NA
1964	43	NA	NA	NA
1964	44	NA	NA	NA
1964	45	NA	NA	NA
1964	46	NA	NA	NA
1964	47	NA	NA	NA
1964	48	NA	NA	NA
1964	49	NA	NA	NA
1964	50	NA	NA	NA
1964	51	NA	NA	NA
1964	52	NA	NA	NA
1964	53	NA	NA	NA
1964	54	NA	NA	NA
1964	55	NA	NA	NA
1964	56	NA	NA	NA
1964	57	NA	NA	NA
1964	58	NA	NA	NA
1964	59	NA	NA	NA
1964	60	NA	NA	NA
1964	61	NA	NA	NA
1964	62	NA	NA	NA
1964	63	NA	NA	NA
1964	64	NA	NA	NA
1964	65	NA	NA	NA
1964	66	NA	NA	NA
1964	67	NA	NA	NA
1964	68	NA	NA	NA
1964	69	NA	NA	NA
1964	70	NA	NA	NA
1964	71	NA	NA	NA
1964	72	NA	NA	NA
1964	73	NA	NA	NA
1964	74	NA	NA	NA
1964	75	NA	NA	NA
1964	76	NA	NA	NA
1964	77	NA	NA	NA
1964	78	NA	NA	NA
1964	79	NA	NA	NA
1964	80	NA	NA	NA
1964	81	NA	NA	NA
1964	82	NA	NA	NA
1964	83	NA	NA	NA
1964	84	NA	NA	NA
1964	85	NA	NA	NA
1964	86	NA	NA	NA
1964	87	NA	NA	NA
1964	88	NA	NA	NA
1964	89	NA	NA	NA
1964	90	NA	NA	NA
1964	91	NA	NA	NA
1964	92	NA	NA	NA
1964	93	NA	NA	NA
1964	94	NA	NA	NA
1964	95	NA	NA	NA
1964	96	NA	NA	NA
1964	97	NA	NA	NA
1964	98	NA	NA	NA
1964	99	NA	NA	NA
1964	100	NA	NA	NA
1964	101	NA	NA	NA
1964	102	NA	NA	NA
1964	103	NA	NA	NA
1964	104	NA	NA	NA
1964	105	NA	NA	NA
1964	106	NA	NA	NA
1964	107	NA	NA	NA
1964	108	NA	NA	NA
1964	109	NA	NA	NA
1964	110+	NA	NA	NA
1965	0	NA	NA	NA
1965	1	NA	NA	NA
1965	2	NA	NA	NA
1965	3	NA	NA	NA
1965	4	NA	NA	NA
1965	5	NA	NA	NA
1965	6	NA	NA	NA
1965	7	NA	NA	NA
1965	8	NA	NA	NA
1965	9	NA	NA	NA
1965	10	NA	NA	NA
1965	11	NA	NA	NA
1965	12	NA	NA	NA
1965	13	NA	NA	NA
1965	14	NA	NA	NA
1965	15	NA	NA	NA
1965	16	NA	NA	NA
1965	17	NA	NA	NA
1965	18	NA	NA	NA
1965	19	NA	NA	NA
1965	20	NA	NA	NA
1965	21	NA	NA	NA
1965	22	NA	NA	NA
1965	23	NA	NA	NA
1965	24	NA	NA	NA
1965	25	NA	NA	NA
1965	26	NA	NA	NA
1965	27	NA	NA	NA
1965	28	NA	NA	NA
1965	29	NA	NA	NA
1965	30	NA	NA	NA
1965	31	NA	NA	NA
1965	32	NA	NA	NA
1965	33	NA	NA	NA
1965	34	NA	NA	NA
1965	35	NA	NA	NA
1965	36	NA	NA	NA
1965	37	NA	NA	NA
1965	38	NA	NA	NA
1965	39	NA	NA	NA
1965	40	NA	NA	NA
1965	41	NA	NA	NA
1965	42	NA	NA	NA
1965	43	NA	NA	NA
1965	44	NA	NA	NA
1965	45	NA	NA	NA
1965	46	NA	NA	NA
1965	47	NA	NA	NA
1965	48	NA	NA	NA
1965	49	NA	NA	NA
1965	50	NA	NA	NA
1965	51	NA	NA	NA
1965	52	NA	NA	NA
1965	53	NA	NA	NA
1965	54	NA	NA	NA
1965	55	NA	NA	NA
1965	56	NA	NA	NA
1965	57	NA	NA	NA
1965	58	NA	NA	NA
1965	59	NA	NA	NA
1965	60	NA	NA	NA
1965	61	NA	NA	NA
1965	62	NA	NA	NA
1965	63	NA	NA	NA
1965	64	NA	NA	NA
1965	65	NA	NA	NA
1965	66	NA	NA	NA
1965	67	NA	NA	NA
1965	68	NA	NA	NA
1965	69	NA	NA	NA
1965	70	NA	NA	NA
1965	71	NA	NA	NA
1965	72	NA	NA	NA
1965	73	NA	NA	NA
1965	74	NA	NA	NA
1965	75	NA	NA	NA
1965	76	NA	NA	NA
1965	77	NA	NA	NA
1965	78	NA	NA	NA
1965	79	NA	NA	NA
1965	80	NA	NA	NA
1965	81	NA	NA	NA
1965	82	NA	NA	NA
1965	83	NA	NA	NA
1965	84	NA	NA	NA
1965	85	NA	NA	NA
1965	86	NA	NA	NA
1965	87	NA	NA	NA
1965	88	NA	NA	NA
1965	89	NA	NA	NA
1965	90	NA	NA	NA
1965	91	NA	NA	NA
1965	92	NA	NA	NA
1965	93	NA	NA	NA
1965	94	NA	NA	NA
1965	95	NA	NA	NA
1965	96	NA	NA	NA
1965	97	NA	NA	NA
1965	98	NA	NA	NA
1965	99	NA	NA	NA
1965	100	NA	NA	NA
1965	101	NA	NA	NA
1965	102	NA	NA	NA
1965	103	NA	NA	NA
1965	104	NA	NA	NA
1965	105	NA	NA	NA
1965	106	NA	NA	NA
1965	107	NA	NA	NA
1965	108	NA	NA	NA
1965	109	NA	NA	NA
1965	110+	NA	NA	NA
1966	0	NA	NA	NA
1966	1	NA	NA	NA
1966	2	NA	NA	NA
1966	3	NA	NA	NA
1966	4	NA	NA	NA
1966	5	NA	NA	NA
1966	6	NA	NA	NA
1966	7	NA	NA	NA
1966	8	NA	NA	NA
1966	9	NA	NA	NA
1966	10	NA	NA	NA
1966	11	NA	NA	NA
1966	12	NA	NA	NA
1966	13	NA	NA	NA
1966	14	NA	NA	NA
1966	15	NA	NA	NA
1966	16	NA	NA	NA
1966	17	NA	NA	NA
1966	18	NA	NA	NA
1966	19	NA	NA	NA
1966	20	NA	NA	NA
1966	21	NA	NA	NA
1966	22	NA	NA	NA
1966	23	NA	NA	NA
1966	24	NA	NA	NA
1966	25	NA	NA	NA
1966	26	NA	NA	NA
1966	27	NA	NA	NA
1966	28	NA	NA	NA
1966	29	NA	NA	NA
1966	30	NA	NA	NA
1966	31	NA	NA	NA
1966	32	NA	NA	NA
1966	33	NA	NA	NA
1966	34	NA	NA	NA
1966	35	NA	NA	NA
1966	36	NA	NA	NA
1966	37	NA	NA	NA
1966	38	NA	NA	NA
1966	39	NA	NA	NA
1966	40	NA	NA	NA
1966	41	NA	NA	NA
1966	42	NA	NA	NA
1966	43	NA	NA	NA
1966	44	NA	NA	NA
1966	45	NA	NA	NA
1966	46	NA	NA	NA
1966	47	NA	NA	NA
1966	48	NA	NA	NA
1966	49	NA	NA	NA
1966	50	NA	NA	NA
1966	51	NA	NA	NA
1966	52	NA	NA	NA
1966	53	NA	NA	NA
1966	54	NA	NA	NA
1966	55	NA	NA	NA
1966	56	NA	NA	NA
1966	57	NA	NA	NA
1966	58	NA	NA	NA
1966	59	NA	NA	NA
1966	60	NA	NA	NA
1966	61	NA	NA	NA
1966	62	NA	NA	NA
1966	63	NA	NA	NA
1966	64	NA	NA	NA
1966	65	NA	NA	NA
1966	66	NA	NA	NA
1966	67	NA	NA	NA
1966	68	NA	NA	NA
1966	69	NA	NA	NA
1966	70	NA	NA	NA
1966	71	NA	NA	NA
1966	72	NA	NA	NA
1966	73	NA	NA	NA
1966	74	NA	NA	NA
1966	75	NA	NA	NA
1966	76	NA	NA	NA
1966	77	NA	NA	NA
1966	78	NA	NA	NA
1966	79	NA	NA	NA
1966	80	NA	NA	NA
1966	81	NA	NA	NA
1966	82	NA	NA	NA
1966	83	NA	NA	NA
1966	84	NA	NA	NA
1966	85	NA	NA	NA
1966	86	NA	NA	NA
1966	87	NA	NA	NA
1966	88	NA	NA	NA
1966	89	NA	NA	NA
1966	90	NA	NA	NA
1966	91	NA	NA	NA
1966	92	NA	NA	NA
1966	93	NA	NA	NA
1966	94	NA	NA	NA
1966	95	NA	NA	NA
1966	96	NA	NA	NA
1966	97	NA	NA	NA
1966	98	NA	NA	NA
1966	99	NA	NA	NA
1966	100	NA	NA	NA
1966	101	NA	NA	NA
1966	102	NA	NA	NA
1966	103	NA	NA	NA
1966	104	NA	NA	NA
1966	105	NA	NA	NA
1966	106	NA	NA	NA
1966	107	NA	NA	NA
1966	108	NA	NA	NA
1966	109	NA	NA	NA
1966	110+	NA	NA	NA
1967	0	NA	NA	NA
1967	1	NA	NA	NA
1967	2	NA	NA	NA
1967	3	NA	NA	NA
1967	4	NA	NA	NA
1967	5	NA	NA	NA
1967	6	NA	NA	NA
1967	7	NA	NA	NA
1967	8	NA	NA	NA
1967	9	NA	NA	NA
1967	10	NA	NA	NA
1967	11	NA	NA	NA
1967	12	NA	NA	NA
1967	13	NA	NA	NA
1967	14	NA	NA	NA
1967	15	NA	NA	NA
1967	16	NA	NA	NA
1967	17	NA	NA	NA
1967	18	NA	NA	NA
1967	19	NA	NA	NA
1967	20	NA	NA	NA
1967	21	NA	NA	NA
1967	22	NA	NA	NA
1967	23	NA	NA	NA
1967	24	NA	NA	NA
1967	25	NA	NA	NA
1967	26	NA	NA	NA
1967	27	NA	NA	NA
1967	28	NA	NA	NA
1967	29	NA	NA	NA
1967	30	NA	NA	NA
1967	31	NA	NA	NA
1967	32	NA	NA	NA
1967	33	NA	NA	NA
1967	34	NA	NA	NA
1967	35	NA	NA	NA
1967	36	NA	NA	NA
1967	37	NA	NA	NA
1967	38	NA	NA	NA
1967	39	NA	NA	NA
1967	40	NA	NA	NA
1967	41	NA	NA	NA
1967	42	NA	NA	NA
1967	43	NA	NA	NA
1967	44	NA	NA	NA
1967	45	NA	NA	NA
1967	46	NA	NA	NA
1967	47	NA	NA	NA
1967	48	NA	NA	NA
1967	49	NA	NA	NA
1967	50	NA	NA	NA
1967	51	NA	NA	NA
1967	52	NA	NA	NA
1967	53	NA	NA	NA
1967	54	NA	NA	NA
1967	55	NA	NA	NA
1967	56	NA	NA	NA
1967	57	NA	NA	NA
1967	58	NA	NA	NA
1967	59	NA	NA	NA
1967	60	NA	NA	NA
1967	61	NA	NA	NA
1967	62	NA	NA	NA
1967	63	NA	NA	NA
1967	64	NA	NA	NA
1967	65	NA	NA	NA
1967	66	NA	NA	NA
1967	67	NA	NA	NA
1967	68	NA	NA	NA
1967	69	NA	NA	NA
1967	70	NA	NA	NA
1967	71	NA	NA	NA
1967	72	NA	NA	NA
1967	73	NA	NA	NA
1967	74	NA	NA	NA
1967	75	NA	NA	NA
1967	76	NA	NA	NA
1967	77	NA	NA	NA
1967	78	NA	NA	NA
1967	79	NA	NA	NA
1967	80	NA	NA	NA
1967	81	NA	NA	NA
1967	82	NA	NA	NA
1967	83	NA	NA	NA
1967	84	NA	NA	NA
1967	85	NA	NA	NA
1967	86	NA	NA	NA
1967	87	NA	NA	NA
1967	88	NA	NA	NA
1967	89	NA	NA	NA
1967	90	NA	NA	NA
1967	91	NA	NA	NA
1967	92	NA	NA	NA
1967	93	NA	NA	NA
1967	94	NA	NA	NA
1967	95	NA	NA	NA
1967	96	NA	NA	NA
1967	97	NA	NA	NA
1967	98	NA	NA	NA
1967	99	NA	NA	NA
1967	100	NA	NA	NA
1967	101	NA	NA	NA
1967	102	NA	NA	NA
1967	103	NA	NA	NA
1967	104	NA	NA	NA
1967	105	NA	NA	NA
1967	106	NA	NA	NA
1967	107	NA	NA	NA
1967	108	NA	NA	NA
1967	109	NA	NA	NA
1967	110+	NA	NA	NA
1968	0	NA	NA	NA
1968	1	NA	NA	NA
1968	2	NA	NA	NA
1968	3	NA	NA	NA
1968	4	NA	NA	NA
1968	5	NA	NA	NA
1968	6	NA	NA	NA
1968	7	NA	NA	NA
1968	8	NA	NA	NA
1968	9	NA	NA	NA
1968	10	NA	NA	NA
1968	11	NA	NA	NA
1968	12	NA	NA	NA
1968	13	NA	NA	NA
1968	14	NA	NA	NA
1968	15	NA	NA	NA
1968	16	NA	NA	NA
1968	17	NA	NA	NA
1968	18	NA	NA	NA
1968	19	NA	NA	NA
1968	20	NA	NA	NA
1968	21	NA	NA	NA
1968	22	NA	NA	NA
1968	23	NA	NA	NA
1968	24	NA	NA	NA
1968	25	NA	NA	NA
1968	26	NA	NA	NA
1968	27	NA	NA	NA
1968	28	NA	NA	NA
1968	29	NA	NA	NA
1968	30	NA	NA	NA
1968	31	NA	NA	NA
1968	32	NA	NA	NA
1968	33	NA	NA	NA
1968	34	NA	NA	NA
1968	35	NA	NA	NA
1968	36	NA	NA	NA
1968	37	NA	NA	NA
1968	38	NA	NA	NA
1968	39	NA	NA	NA
1968	40	NA	NA	NA
1968	41	NA	NA	NA
1968	42	NA	NA	NA
1968	43	NA	NA	NA
1968	44	NA	NA	NA
1968	45	NA	NA	NA
1968	46	NA	NA	NA
1968	47	NA	NA	NA
1968	48	NA	NA	NA
1968	49	NA	NA	NA
1968	50	NA	NA	NA
1968	51	NA	NA	NA
1968	52	NA	NA	NA
1968	53	NA	NA	NA
1968	54	NA	NA	NA
1968	55	NA	NA	NA
1968	56	NA	NA	NA
1968	57	NA	NA	NA
1968	58	NA	NA	NA
1968	59	NA	NA	NA
1968	60	NA	NA	NA
1968	61	NA	NA	NA
1968	62	NA	NA	NA
1968	63	NA	NA	NA
1968	64	NA	NA	NA
1968	65	NA	NA	NA
1968	66	NA	NA	NA
1968	67	NA	NA	NA
1968	68	NA	NA	NA
1968	69	NA	NA	NA
1968	70	NA	NA	NA
1968	71	NA	NA	NA
1968	72	NA	NA	NA
1968	73	NA	NA	NA
1968	74	NA	NA	NA
1968	75	NA	NA	NA
1968	76	NA	NA	NA
1968	77	NA	NA	NA
1968	78	NA	NA	NA
1968	79	NA	NA	NA
1968	80	NA	NA	NA
1968	81	NA	NA	NA
1968	82	NA	NA	NA
1968	83	NA	NA	NA
1968	84	NA	NA	NA
1968	85	NA	NA	NA
1968	86	NA	NA	NA
1968	87	NA	NA	NA
1968	88	NA	NA	NA
1968	89	NA	NA	NA
1968	90	NA	NA	NA
1968	91	NA	NA	NA
1968	92	NA	NA	NA
1968	93	NA	NA	NA
1968	94	NA	NA	NA
1968	95	NA	NA	NA
1968	96	NA	NA	NA
1968	97	NA	NA	NA
1968	98	NA	NA	NA
1968	99	NA	NA	NA
1968	100	NA	NA	NA
1968	101	NA	NA	NA
1968	102	NA	NA	NA
1968	103	NA	NA	NA
1968	104	NA	NA	NA
1968	105	NA	NA	NA
1968	106	NA	NA	NA
1968	107	NA	NA	NA
1968	108	NA	NA	NA
1968	109	NA	NA	NA
1968	110+	NA	NA	NA
1969	0	NA	NA	NA
1969	1	NA	NA	NA
1969	2	NA	NA	NA
1969	3	NA	NA	NA
1969	4	NA	NA	NA
1969	5	NA	NA	NA
1969	6	NA	NA	NA
1969	7	NA	NA	NA
1969	8	NA	NA	NA
1969	9	NA	NA	NA
1969	10	NA	NA	NA
1969	11	NA	NA	NA
1969	12	NA	NA	NA
1969	13	NA	NA	NA
1969	14	NA	NA	NA
1969	15	NA	NA	NA
1969	16	NA	NA	NA
1969	17	NA	NA	NA
1969	18	NA	NA	NA
1969	19	NA	NA	NA
1969	20	NA	NA	NA
1969	21	NA	NA	NA
1969	22	NA	NA	NA
1969	23	NA	NA	NA
1969	24	NA	NA	NA
1969	25	NA	NA	NA
1969	26	NA	NA	NA
1969	27	NA	NA	NA
1969	28	NA	NA	NA
1969	29	NA	NA	NA
1969	30	NA	NA	NA
1969	31	NA	NA	NA
1969	32	NA	NA	NA
1969	33	NA	NA	NA
1969	34	NA	NA	NA
1969	35	NA	NA	NA
1969	36	NA	NA	NA
1969	37	NA	NA	NA
1969	38	NA	NA	NA
1969	39	NA	NA	NA
1969	40	NA	NA	NA
1969	41	NA	NA	NA
1969	42	NA	NA	NA
1969	43	NA	NA	NA
1969	44	NA	NA	NA
1969	45	NA	NA	NA
1969	46	NA	NA	NA
1969	47	NA	NA	NA
1969	48	NA	NA	NA
1969	49	NA	NA	NA
1969	50	NA	NA	NA
1969	51	NA	NA	NA
1969	52	NA	NA	NA
1969	53	NA	NA	NA
1969	54	NA	NA	NA
1969	55	NA	NA	NA
1969	56	NA	NA	NA
1969	57	NA	NA	NA
1969	58	NA	NA	NA
1969	59	NA	NA	NA
1969	60	NA	NA	NA
1969	61	NA	NA	NA
1969	62	NA	NA	NA
1969	63	NA	NA	NA
1969	64	NA	NA	NA
1969	65	NA	NA	NA
1969	66	NA	NA	NA
1969	67	NA	NA	NA
1969	68	NA	NA	NA
1969	69	NA	NA	NA
1969	70	NA	NA	NA
1969	71	NA	NA	NA
1969	72	NA	NA	NA
1969	73	NA	NA	NA
1969	74	NA	NA	NA
1969	75	NA	NA	NA
1969	76	NA	NA	NA
1969	77	NA	NA	NA
1969	78	NA	NA	NA
1969	79	NA	NA	NA
1969	80	NA	NA	NA
1969	81	NA	NA	NA
1969	82	NA	NA	NA
1969	83	NA	NA	NA
1969	84	NA	NA	NA
1969	85	NA	NA	NA
1969	86	NA	NA	NA
1969	87	NA	NA	NA
1969	88	NA	NA	NA
1969	89	NA	NA	NA
1969	90	NA	NA	NA
1969	91	NA	NA	NA
1969	92	NA	NA	NA
1969	93	NA	NA	NA
1969	94	NA	NA	NA
1969	95	NA	NA	NA
1969	96	NA	NA	NA
1969	97	NA	NA	NA
1969	98	NA	NA	NA
1969	99	NA	NA	NA
1969	100	NA	NA	NA
1969	101	NA	NA	NA
1969	102	NA	NA	NA
1969	103	NA	NA	NA
1969	104	NA	NA	NA
1969	105	NA	NA	NA
1969	106	NA	NA	NA
1969	107	NA	NA	NA
1969	108	NA	NA	NA
1969	109	NA	NA	NA
1969	110+	NA	NA	NA
1970	0	NA	NA	NA
1970	1	NA	NA	NA
1970	2	NA	NA	NA
1970	3	NA	NA	NA
1970	4	NA	NA	NA
1970	5	NA	NA	NA
1970	6	NA	NA	NA
1970	7	NA	NA	NA
1970	8	NA	NA	NA
1970	9	NA	NA	NA
1970	10	NA	NA	NA
1970	11	NA	NA	NA
1970	12	NA	NA	NA
1970	13	NA	NA	NA
1970	14	NA	NA	NA
1970	15	NA	NA	NA
1970	16	NA	NA	NA
1970	17	NA	NA	NA
1970	18	NA	NA	NA
1970	19	NA	NA	NA
1970	20	NA	NA	NA
1970	21	NA	NA	NA
1970	22	NA	NA	NA
1970	23	NA	NA	NA
1970	24	NA	NA	NA
1970	25	NA	NA	NA
1970	26	NA	NA	NA
1970	27	NA	NA	NA
1970	28	NA	NA	NA
1970	29	NA	NA	NA
1970	30	NA	NA	NA
1970	31	NA	NA	NA
1970	32	NA	NA	NA
1970	33	NA	NA	NA
1970	34	NA	NA	NA
1970	35	NA	NA	NA
1970	36	NA	NA	NA
1970	37	NA	NA	NA
1970	38	NA	NA	NA
1970	39	NA	NA	NA
1970	40	NA	NA	NA
1970	41	NA	NA	NA
1970	42	NA	NA	NA
1970	43	NA	NA	NA
1970	44	NA	NA	NA
1970	45	NA	NA	NA
1970	46	NA	NA	NA
1970	47	NA	NA	NA
1970	48	NA	NA	NA
1970	49	NA	NA	NA
1970	50	NA	NA	NA
1970	51	NA	NA	NA
1970	52	NA	NA	NA
1970	53	NA	NA	NA
1970	54	NA	NA	NA
1970	55	NA	NA	NA
1970	56	NA	NA	NA
1970	57	NA	NA	NA
1970	58	NA	NA	NA
1970	59	NA	NA	NA
1970	60	NA	NA	NA
1970	61	NA	NA	NA
1970	62	NA	NA	NA
1970	63	NA	NA	NA
1970	64	NA	NA	NA
1970	65	NA	NA	NA
1970	66	NA	NA	NA
1970	67	NA	NA	NA
1970	68	NA	NA	NA
1970	69	NA	NA	NA
1970	70	NA	NA	NA
1970	71	NA	NA	NA
1970	72	NA	NA	NA
1970	73	NA	NA	NA
1970	74	NA	NA	NA
1970	75	NA	NA	NA
1970	76	NA	NA	NA
1970	77	NA	NA	NA
1970	78	NA	NA	NA
1970	79	NA	NA	NA
1970	80	NA	NA	NA
1970	81	NA	NA	NA
1970	82	NA	NA	NA
1970	83	NA	NA	NA
1970	84	NA	NA	NA
1970	85	NA	NA	NA
1970	86	NA	NA	NA
1970	87	NA	NA	NA
1970	88	NA	NA	NA
1970	89	NA	NA	NA
1970	90	NA	NA	NA
1970	91	NA	NA	NA
1970	92	NA	NA	NA
1970	93	NA	NA	NA
1970	94	NA	NA	NA
1970	95	NA	NA	NA
1970	96	NA	NA	NA
1970	97	NA	NA	NA
1970	98	NA	NA	NA
1970	99	NA	NA	NA
1970	100	NA	NA	NA
1970	101	NA	NA	NA
1970	102	NA	NA	NA
1970	103	NA	NA	NA
1970	104	NA	NA	NA
1970	105	NA	NA	NA
1970	106	NA	NA	NA
1970	107	NA	NA	NA
1970	108	NA	NA	NA
1970	109	NA	NA	NA
1970	110+	NA	NA	NA
1971	0	NA	NA	NA
1971	1	NA	NA	NA
1971	2	NA	NA	NA
1971	3	NA	NA	NA
1971	4	NA	NA	NA
1971	5	NA	NA	NA
1971	6	NA	NA	NA
1971	7	NA	NA	NA
1971	8	NA	NA	NA
1971	9	NA	NA	NA
1971	10	NA	NA	NA
1971	11	NA	NA	NA
1971	12	NA	NA	NA
1971	13	NA	NA	NA
1971	14	NA	NA	NA
1971	15	NA	NA	NA
1971	16	NA	NA	NA
1971	17	NA	NA	NA
1971	18	NA	NA	NA
1971	19	NA	NA	NA
1971	20	NA	NA	NA
1971	21	NA	NA	NA
1971	22	NA	NA	NA
1971	23	NA	NA	NA
1971	24	NA	NA	NA
1971	25	NA	NA	NA
1971	26	NA	NA	NA
1971	27	NA	NA	NA
1971	28	NA	NA	NA
1971	29	NA	NA	NA
1971	30	NA	NA	NA
1971	31	NA	NA	NA
1971	32	NA	NA	NA
1971	33	NA	NA	NA
1971	34	NA	NA	NA
1971	35	NA	NA	NA
1971	36	NA	NA	NA
1971	37	NA	NA	NA
1971	38	NA	NA	NA
1971	39	NA	NA	NA
1971	40	NA	NA	NA
1971	41	NA	NA	NA
1971	42	NA	NA	NA
1971	43	NA	NA	NA
1971	44	NA	NA	NA
1971	45	NA	NA	NA
1971	46	NA	NA	NA
1971	47	NA	NA	NA
1971	48	NA	NA	NA
1971	49	NA	NA	NA
1971	50	NA	NA	NA
1971	51	NA	NA	NA
1971	52	NA	NA	NA
1971	53	NA	NA	NA
1971	54	NA	NA	NA
1971	55	NA	NA	NA
1971	56	NA	NA	NA
1971	57	NA	NA	NA
1971	58	NA	NA	NA
1971	59	NA	NA	NA
1971	60	NA	NA	NA
1971	61	NA	NA	NA
1971	62	NA	NA	NA
1971	63	NA	NA	NA
1971	64	NA	NA	NA
1971	65	NA	NA	NA
1971	66	NA	NA	NA
1971	67	NA	NA	NA
1971	68	NA	NA	NA
1971	69	NA	NA	NA
1971	70	NA	NA	NA
1971	71	NA	NA	NA
1971	72	NA	NA	NA
1971	73	NA	NA	NA
1971	74	NA	NA	NA
1971	75	NA	NA	NA
1971	76	NA	NA	NA
1971	77	NA	NA	NA
1971	78	NA	NA	NA
1971	79	NA	NA	NA
1971	80	NA	NA	NA
1971	81	NA	NA	NA
1971	82	NA	NA	NA
1971	83	NA	NA	NA
1971	84	NA	NA	NA
1971	85	NA	NA	NA
1971	86	NA	NA	NA
1971	87	NA	NA	NA
1971	88	NA	NA	NA
1971	89	NA	NA	NA
1971	90	NA	NA	NA
1971	91	NA	NA	NA
1971	92	NA	NA	NA
1971	93	NA	NA	NA
1971	94	NA	NA	NA
1971	95	NA	NA	NA
1971	96	NA	NA	NA
1971	97	NA	NA	NA
1971	98	NA	NA	NA
1971	99	NA	NA	NA
1971	100	NA	NA	NA
1971	101	NA	NA	NA
1971	102	NA	NA	NA
1971	103	NA	NA	NA
1971	104	NA	NA	NA
1971	105	NA	NA	NA
1971	106	NA	NA	NA
1971	107	NA	NA	NA
1971	108	NA	NA	NA
1971	109	NA	NA	NA
1971	110+	NA	NA	NA
1972	0	NA	NA	NA
1972	1	NA	NA	NA
1972	2	NA	NA	NA
1972	3	NA	NA	NA
1972	4	NA	NA	NA
1972	5	NA	NA	NA
1972	6	NA	NA	NA
1972	7	NA	NA	NA
1972	8	NA	NA	NA
1972	9	NA	NA	NA
1972	10	NA	NA	NA
1972	11	NA	NA	NA
1972	12	NA	NA	NA
1972	13	NA	NA	NA
1972	14	NA	NA	NA
1972	15	NA	NA	NA
1972	16	NA	NA	NA
1972	17	NA	NA	NA
1972	18	NA	NA	NA
1972	19	NA	NA	NA
1972	20	NA	NA	NA
1972	21	NA	NA	NA
1972	22	NA	NA	NA
1972	23	NA	NA	NA
1972	24	NA	NA	NA
1972	25	NA	NA	NA
1972	26	NA	NA	NA
1972	27	NA	NA	NA
1972	28	NA	NA	NA
1972	29	NA	NA	NA
1972	30	NA	NA	NA
1972	31	NA	NA	NA
1972	32	NA	NA	NA
1972	33	NA	NA	NA
1972	34	NA	NA	NA
1972	35	NA	NA	NA
1972	36	NA	NA	NA
1972	37	NA	NA	NA
1972	38	NA	NA	NA
1972	39	NA	NA	NA
1972	40	NA	NA	NA
1972	41	NA	NA	NA
1972	42	NA	NA	NA
1972	43	NA	NA	NA
1972	44	NA	NA	NA
1972	45	NA	NA	NA
1972	46	NA	NA	NA
1972	47	NA	NA	NA
1972	48	NA	NA	NA
1972	49	NA	NA	NA
1972	50	NA	NA	NA
1972	51	NA	NA	NA
1972	52	NA	NA	NA
1972	53	NA	NA	NA
1972	54	NA	NA	NA
1972	55	NA	NA	NA
1972	56	NA	NA	NA
1972	57	NA	NA	NA
1972	58	NA	NA	NA
1972	59	NA	NA	NA
1972	60	NA	NA	NA
1972	61	NA	NA	NA
1972	62	NA	NA	NA
1972	63	NA	NA	NA
1972	64	NA	NA	NA
1972	65	NA	NA	NA
1972	66	NA	NA	NA
1972	67	NA	NA	NA
1972	68	NA	NA	NA
1972	69	NA	NA	NA
1972	70	NA	NA	NA
1972	71	NA	NA	NA
1972	72	NA	NA	NA
1972	73	NA	NA	NA
1972	74	NA	NA	NA
1972	75	NA	NA	NA
1972	76	NA	NA	NA
1972	77	NA	NA	NA
1972	78	NA	NA	NA
1972	79	NA	NA	NA
1972	80	NA	NA	NA
1972	81	NA	NA	NA
1972	82	NA	NA	NA
1972	83	NA	NA	NA
1972	84	NA	NA	NA
1972	85	NA	NA	NA
1972	86	NA	NA	NA
1972	87	NA	NA	NA
1972	88	NA	NA	NA
1972	89	NA	NA	NA
1972	90	NA	NA	NA
1972	91	NA	NA	NA
1972	92	NA	NA	NA
1972	93	NA	NA	NA
1972	94	NA	NA	NA
1972	95	NA	NA	NA
1972	96	NA	NA	NA
1972	97	NA	NA	NA
1972	98	NA	NA	NA
1972	99	NA	NA	NA
1972	100	NA	NA	NA
1972	101	NA	NA	NA
1972	102	NA	NA	NA
1972	103	NA	NA	NA
1972	104	NA	NA	NA
1972	105	NA	NA	NA
1972	106	NA	NA	NA
1972	107	NA	NA	NA
1972	108	NA	NA	NA
1972	109	NA	NA	NA
1972	110+	NA	NA	NA
1973	0	NA	NA	NA
1973	1	NA	NA	NA
1973	2	NA	NA	NA
1973	3	NA	NA	NA
1973	4	NA	NA	NA
1973	5	NA	NA	NA
1973	6	NA	NA	NA
1973	7	NA	NA	NA
1973	8	NA	NA	NA
1973	9	NA	NA	NA
1973	10	NA	NA	NA
1973	11	NA	NA	NA
1973	12	NA	NA	NA
1973	13	NA	NA	NA
1973	14	NA	NA	NA
1973	15	NA	NA	NA
1973	16	NA	NA	NA
1973	17	NA	NA	NA
1973	18	NA	NA	NA
1973	19	NA	NA	NA
1973	20	NA	NA	NA
1973	21	NA	NA	NA
1973	22	NA	NA	NA
1973	23	NA	NA	NA
1973	24	NA	NA	NA
1973	25	NA	NA	NA
1973	26	NA	NA	NA
1973	27	NA	NA	NA
1973	28	NA	NA	NA
1973	29	NA	NA	NA
1973	30	NA	NA	NA
1973	31	NA	NA	NA
1973	32	NA	NA	NA
1973	33	NA	NA	NA
1973	34	NA	NA	NA
1973	35	NA	NA	NA
1973	36	NA	NA	NA
1973	37	NA	NA	NA
1973	38	NA	NA	NA
1973	39	NA	NA	NA
1973	40	NA	NA	NA
1973	41	NA	NA	NA
1973	42	NA	NA	NA
1973	43	NA	NA	NA
1973	44	NA	NA	NA
1973	45	NA	NA	NA
1973	46	NA	NA	NA
1973	47	NA	NA	NA
1973	48	NA	NA	NA
1973	49	NA	NA	NA
1973	50	NA	NA	NA
1973	51	NA	NA	NA
1973	52	NA	NA	NA
1973	53	NA	NA	NA
1973	54	NA	NA	NA
1973	55	NA	NA	NA
1973	56	NA	NA	NA
1973	57	NA	NA	NA
1973	58	NA	NA	NA
1973	59	NA	NA	NA
1973	60	NA	NA	NA
1973	61	NA	NA	NA
1973	62	NA	NA	NA
1973	63	NA	NA	NA
1973	64	NA	NA	NA
1973	65	NA	NA	NA
1973	66	NA	NA	NA
1973	67	NA	NA	NA
1973	68	NA	NA	NA
1973	69	NA	NA	NA
1973	70	NA	NA	NA
1973	71	NA	NA	NA
1973	72	NA	NA	NA
1973	73	NA	NA	NA
1973	74	NA	NA	NA
1973	75	NA	NA	NA
1973	76	NA	NA	NA
1973	77	NA	NA	NA
1973	78	NA	NA	NA
1973	79	NA	NA	NA
1973	80	NA	NA	NA
1973	81	NA	NA	NA
1973	82	NA	NA	NA
1973	83	NA	NA	NA
1973	84	NA	NA	NA
1973	85	NA	NA	NA
1973	86	NA	NA	NA
1973	87	NA	NA	NA
1973	88	NA	NA	NA
1973	89	NA	NA	NA
1973	90	NA	NA	NA
1973	91	NA	NA	NA
1973	92	NA	NA	NA
1973	93	NA	NA	NA
1973	94	NA	NA	NA
1973	95	NA	NA	NA
1973	96	NA	NA	NA
1973	97	NA	NA	NA
1973	98	NA	NA	NA
1973	99	NA	NA	NA
1973	100	NA	NA	NA
1973	101	NA	NA	NA
1973	102	NA	NA	NA
1973	103	NA	NA	NA
1973	104	NA	NA	NA
1973	105	NA	NA	NA
1973	106	NA	NA	NA
1973	107	NA	NA	NA
1973	108	NA	NA	NA
1973	109	NA	NA	NA
1973	110+	NA	NA	NA
1974	0	NA	NA	NA
1974	1	NA	NA	NA
1974	2	NA	NA	NA
1974	3	NA	NA	NA
1974	4	NA	NA	NA
1974	5	NA	NA	NA
1974	6	NA	NA	NA
1974	7	NA	NA	NA
1974	8	NA	NA	NA
1974	9	NA	NA	NA
1974	10	NA	NA	NA
1974	11	NA	NA	NA
1974	12	NA	NA	NA
1974	13	NA	NA	NA
1974	14	NA	NA	NA
1974	15	NA	NA	NA
1974	16	NA	NA	NA
1974	17	NA	NA	NA
1974	18	NA	NA	NA
1974	19	NA	NA	NA
1974	20	NA	NA	NA
1974	21	NA	NA	NA
1974	22	NA	NA	NA
1974	23	NA	NA	NA
1974	24	NA	NA	NA
1974	25	NA	NA	NA
1974	26	NA	NA	NA
1974	27	NA	NA	NA
1974	28	NA	NA	NA
1974	29	NA	NA	NA
1974	30	NA	NA	NA
1974	31	NA	NA	NA
1974	32	NA	NA	NA
1974	33	NA	NA	NA
1974	34	NA	NA	NA
1974	35	NA	NA	NA
1974	36	NA	NA	NA
1974	37	NA	NA	NA
1974	38	NA	NA	NA
1974	39	NA	NA	NA
1974	40	NA	NA	NA
1974	41	NA	NA	NA
1974	42	NA	NA	NA
1974	43	NA	NA	NA
1974	44	NA	NA	NA
1974	45	NA	NA	NA
1974	46	NA	NA	NA
1974	47	NA	NA	NA
1974	48	NA	NA	NA
1974	49	NA	NA	NA
1974	50	NA	NA	NA
1974	51	NA	NA	NA
1974	52	NA	NA	NA
1974	53	NA	NA	NA
1974	54	NA	NA	NA
1974	55	NA	NA	NA
1974	56	NA	NA	NA
1974	57	NA	NA	NA
1974	58	NA	NA	NA
1974	59	NA	NA	NA
1974	60	NA	NA	NA
1974	61	NA	NA	NA
1974	62	NA	NA	NA
1974	63	NA	NA	NA
1974	64	NA	NA	NA
1974	65	NA	NA	NA
1974	66	NA	NA	NA
1974	67	NA	NA	NA
1974	68	NA	NA	NA
1974	69	NA	NA	NA
1974	70	NA	NA	NA
1974	71	NA	NA	NA
1974	72	NA	NA	NA
1974	73	NA	NA	NA
1974	74	NA	NA	NA
1974	75	NA	NA	NA
1974	76	NA	NA	NA
1974	77	NA	NA	NA
1974	78	NA	NA	NA
1974	79	NA	NA	NA
1974	80	NA	NA	NA
1974	81	NA	NA	NA
1974	82	NA	NA	NA
1974	83	NA	NA	NA
1974	84	NA	NA	NA
1974	85	NA	NA	NA
1974	86	NA	NA	NA
1974	87	NA	NA	NA
1974	88	NA	NA	NA
1974	89	NA	NA	NA
1974	90	NA	NA	NA
1974	91	NA	NA	NA
1974	92	NA	NA	NA
1974	93	NA	NA	NA
1974	94	NA	NA	NA
1974	95	NA	NA	NA
1974	96	NA	NA	NA
1974	97	NA	NA	NA
1974	98	NA	NA	NA
1974	99	NA	NA	NA
1974	100	NA	NA	NA
1974	101	NA	NA	NA
1974	102	NA	NA	NA
1974	103	NA	NA	NA
1974	104	NA	NA	NA
1974	105	NA	NA	NA
1974	106	NA	NA	NA
1974	107	NA	NA	NA
1974	108	NA	NA	NA
1974	109	NA	NA	NA
1974	110+	NA	NA	NA
1975	0	NA	NA	NA
1975	1	NA	NA	NA
1975	2	NA	NA	NA
1975	3	NA	NA	NA
1975	4	NA	NA	NA
1975	5	NA	NA	NA
1975	6	NA	NA	NA
1975	7	NA	NA	NA
1975	8	NA	NA	NA
1975	9	NA	NA	NA
1975	10	NA	NA	NA
1975	11	NA	NA	NA
1975	12	NA	NA	NA
1975	13	NA	NA	NA
1975	14	NA	NA	NA
1975	15	NA	NA	NA
1975	16	NA	NA	NA
1975	17	NA	NA	NA
1975	18	NA	NA	NA
1975	19	NA	NA	NA
1975	20	NA	NA	NA
1975	21	NA	NA	NA
1975	22	NA	NA	NA
1975	23	NA	NA	NA
1975	24	NA	NA	NA
1975	25	NA	NA	NA
1975	26	NA	NA	NA
1975	27	NA	NA	NA
1975	28	NA	NA	NA
1975	29	NA	NA	NA
1975	30	NA	NA	NA
1975	31	NA	NA	NA
1975	32	NA	NA	NA
1975	33	NA	NA	NA
1975	34	NA	NA	NA
1975	35	NA	NA	NA
1975	36	NA	NA	NA
1975	37	NA	NA	NA
1975	38	NA	NA	NA
1975	39	NA	NA	NA
1975	40	NA	NA	NA
1975	41	NA	NA	NA
1975	42	NA	NA	NA
1975	43	NA	NA	NA
1975	44	NA	NA	NA
1975	45	NA	NA	NA
1975	46	NA	NA	NA
1975	47	NA	NA	NA
1975	48	NA	NA	NA
1975	49	NA	NA	NA
1975	50	NA	NA	NA
1975	51	NA	NA	NA
1975	52	NA	NA	NA
1975	53	NA	NA	NA
1975	54	NA	NA	NA
1975	55	NA	NA	NA
1975	56	NA	NA	NA
1975	57	NA	NA	NA
1975	58	NA	NA	NA
1975	59	NA	NA	NA
1975	60	NA	NA	NA
1975	61	NA	NA	NA
1975	62	NA	NA	NA
1975	63	NA	NA	NA
1975	64	NA	NA	NA
1975	65	NA	NA	NA
1975	66	NA	NA	NA
1975	67	NA	NA	NA
1975	68	NA	NA	NA
1975	69	NA	NA	NA
1975	70	NA	NA	NA
1975	71	NA	NA	NA
1975	72	NA	NA	NA
1975	73	NA	NA	NA
1975	74	NA	NA	NA
1975	75	NA	NA	NA
1975	76	NA	NA	NA
1975	77	NA	NA	NA
1975	78	NA	NA	NA
1975	79	NA	NA	NA
1975	80	NA	NA	NA
1975	81	NA	NA	NA
1975	82	NA	NA	NA
1975	83	NA	NA	NA
1975	84	NA	NA	NA
1975	85	NA	NA	NA
1975	86	NA	NA	NA
1975	87	NA	NA	NA
1975	88	NA	NA	NA
1975	89	NA	NA	NA
1975	90	NA	NA	NA
1975	91	NA	NA	NA
1975	92	NA	NA	NA
1975	93	NA	NA	NA
1975	94	NA	NA	NA
1975	95	NA	NA	NA
1975	96	NA	NA	NA
1975	97	NA	NA	NA
1975	98	NA	NA	NA
1975	99	NA	NA	NA
1975	100	NA	NA	NA
1975	101	NA	NA	NA
1975	102	NA	NA	NA
1975	103	NA	NA	NA
1975	104	NA	NA	NA
1975	105	NA	NA	NA
1975	106	NA	NA	NA
1975	107	NA	NA	NA
1975	108	NA	NA	NA
1975	109	NA	NA	NA
1975	110+	NA	NA	NA
1976	0	NA	NA	NA
1976	1	NA	NA	NA
1976	2	NA	NA	NA
1976	3	NA	NA	NA
1976	4	NA	NA	NA
1976	5	NA	NA	NA
1976	6	NA	NA	NA
1976	7	NA	NA	NA
1976	8	NA	NA	NA
1976	9	NA	NA	NA
1976	10	NA	NA	NA
1976	11	NA	NA	NA
1976	12	NA	NA	NA
1976	13	NA	NA	NA
1976	14	NA	NA	NA
1976	15	NA	NA	NA
1976	16	NA	NA	NA
1976	17	NA	NA	NA
1976	18	NA	NA	NA
1976	19	NA	NA	NA
1976	20	NA	NA	NA
1976	21	NA	NA	NA
1976	22	NA	NA	NA
1976	23	NA	NA	NA
1976	24	NA	NA	NA
1976	25	NA	NA	NA
1976	26	NA	NA	NA
1976	27	NA	NA	NA
1976	28	NA	NA	NA
1976	29	NA	NA	NA
1976	30	NA	NA	NA
1976	31	NA	NA	NA
1976	32	NA	NA	NA
1976	33	NA	NA	NA
1976	34	NA	NA	NA
1976	35	NA	NA	NA
1976	36	NA	NA	NA
1976	37	NA	NA	NA
1976	38	NA	NA	NA
1976	39	NA	NA	NA
1976	40	NA	NA	NA
1976	41	NA	NA	NA
1976	42	NA	NA	NA
1976	43	NA	NA	NA
1976	44	NA	NA	NA
1976	45	NA	NA	NA
1976	46	NA	NA	NA
1976	47	NA	NA	NA
1976	48	NA	NA	NA
1976	49	NA	NA	NA
1976	50	NA	NA	NA
1976	51	NA	NA	NA
1976	52	NA	NA	NA
1976	53	NA	NA	NA
1976	54	NA	NA	NA
1976	55	NA	NA	NA
1976	56	NA	NA	NA
1976	57	NA	NA	NA
1976	58	NA	NA	NA
1976	59	NA	NA	NA
1976	60	NA	NA	NA
1976	61	NA	NA	NA
1976	62	NA	NA	NA
1976	63	NA	NA	NA
1976	64	NA	NA	NA
1976	65	NA	NA	NA
1976	66	NA	NA	NA
1976	67	NA	NA	NA
1976	68	NA	NA	NA
1976	69	NA	NA	NA
1976	70	NA	NA	NA
1976	71	NA	NA	NA
1976	72	NA	NA	NA
1976	73	NA	NA	NA
1976	74	NA	NA	NA
1976	75	NA	NA	NA
1976	76	NA	NA	NA
1976	77	NA	NA	NA
1976	78	NA	NA	NA
1976	79	NA	NA	NA
1976	80	NA	NA	NA
1976	81	NA	NA	NA
1976	82	NA	NA	NA
1976	83	NA	NA	NA
1976	84	NA	NA	NA
1976	85	NA	NA	NA
1976	86	NA	NA	NA
1976	87	NA	NA	NA
1976	88	NA	NA	NA
1976	89	NA	NA	NA
1976	90	NA	NA	NA
1976	91	NA	NA	NA
1976	92	NA	NA	NA
1976	93	NA	NA	NA
1976	94	NA	NA	NA
1976	95	NA	NA	NA
1976	96	NA	NA	NA
1976	97	NA	NA	NA
1976	98	NA	NA	NA
1976	99	NA	NA	NA
1976	100	NA	NA	NA
1976	101	NA	NA	NA
1976	102	NA	NA	NA
1976	103	NA	NA	NA
1976	104	NA	NA	NA
1976	105	NA	NA	NA
1976	106	NA	NA	NA
1976	107	NA	NA	NA
1976	108	NA	NA	NA
1976	109	NA	NA	NA
1976	110+	NA	NA	NA
1977	0	NA	NA	NA
[truncated: 4,217 more rows]
