# Supplementary material for: On standardized relative survival
Source: Biometrics. 2016 Aug 23;73(2):473–82. doi: 10.1111/biom.12578 (PMC5507182; doi:10.1111/biom.12578)
Supplement: Supplementary file 1 — Supplementary Materials Code. [file BIOM-73-473-s001.gz › suppcode/paperexamples/160419_seerexample_paper.r]

## Standardized relative survival analysis example
## NB. Requires data from SEER and mortality.org to be downloaded first 
## Author: Adam Brentnall
## Last update 19th April 2016

###################################################
## LIBRARIES (PRE-REQUISITES)
###################################################

library("date")
library("survival")
library("relsurvs", lib.loc="../package")

###################################################
## FUNCTIONS
###################################################

##Used for traditional age standardisation, Ederer-II - fit model
fn.stande2<-function(inager){

    t.inc<- (rdata3$age>=inager[1]) & ((rdata3$age<inager[2]))
    temp2<-     rs.surv(Surv(time,cens)~sex+ratetable(age=age*365,sex=sex,year=year),ratetable=mystandard,data=rdata3[t.inc,], method="ederer2")
    temp2
}

##Used for traditional age standardisation, Pohar-Perme - fit model
fn.standpp<-function(inager){
    t.inc<- (rdata3$age>=inager[1]) & ((rdata3$age<inager[2]))
    temp2<-     rs.surv(Surv(time,cens)~sex+ratetable(age=age*365,sex=sex,year=year),ratetable=mystandard,data=rdata3[t.inc,])
    temp2
}

## Traditional age standardisation
fn.meansurv5<-function(ins, pi=rep(0.2,5)){

        ins1<-ins[[1]];        ins2<-ins[[2]];        ins3<-ins[[3]];        ins4<-ins[[4]];        ins5<-ins[[5]]
        myout<-ins1
        newt<- sort(unique(c(ins1$time, ins2$time,ins3$time, ins4$time, ins5$time)))
        myout$time<-newt       
        myexp<-rep(NA, length(newt));         myexp[match(ins1$time, newt)]<-ins1$surv
        myexp2<-rep(NA, length(newt));         myexp2[match(ins2$time, newt)]<-ins2$surv
        myexp3<-rep(NA, length(newt));         myexp3[match(ins3$time, newt)]<-ins3$surv
        myexp4<-rep(NA, length(newt));         myexp4[match(ins4$time, newt)]<-ins4$surv
        myexp5<-rep(NA, length(newt));         myexp5[match(ins5$time, newt)]<-ins5$surv

        fn.fillin<-function(myexp, intime){
            myprev<-1
            mymaxt<-max(intime)
            for(idx in 1:length(myexp)){
                if(is.na(myexp[idx]) & (newt[idx] <= mymaxt) ){
                    myexp[idx]<-myprev
                } else {
                    myprev<-myexp[idx]
                }
                
            }
            myexp
        }

        myexp1<-fn.fillin(myexp, ins1$time)
        myexp2<-fn.fillin(myexp2, ins2$time)
        myexp3<-fn.fillin(myexp3, ins3$time)
        myexp4<-fn.fillin(myexp4, ins4$time)
        myexp5<-fn.fillin(myexp5, ins5$time)
        
        myout$surv<-pi[1]*myexp1 + pi[2]*myexp2 + pi[3]*myexp3 + pi[4]*myexp4 + pi[5]*myexp5
        myout$time<-newt
        myout
        
    }


##Plot results (Age strata)
fn.plotst2<-function(inl, inmn, instd2){
    par(mfrow=c(1,2))
    plot(inl[[1]], conf.int=FALSE,xlab="Time (years)", ylab="Survival",mark.time=FALSE, xlim=c(0,10), xscale=365.24, main="(a)")
    lines(inmn$time/365.24, inmn$surv, col=6, lty=2 ,lwd=2)
    sapply(2:length(inl), function(idx) lines(inl[[idx]],col=idx, xscale=365.24,conf.int=FALSE,mark.time=FALSE))
    lines(instd2, col=8,conf.int=FALSE,lwd=2, lty=2,mark.time=FALSE, xscale=365.24)    
    legend("topright", c("15-44", "45-54", "55-64", "65-74", "75+", "STD", "BRENNER"), col=c(1:6,8), lty=c(rep(1,5),2,2), cex=0.5)
    plot(inl[[1]], conf.int=FALSE,xlab="Time (years)", ylab="Survival",mark.time=FALSE, xlim=c(10,30),ylim=c(0.0,0.30), xscale=365.24, main="(b)", lwd=2)
    sapply(2:length(inl), function(idx) lines(inl[[idx]],col=idx, conf.int=FALSE, xscale=365.24,mark.time=FALSE, lwd=2))
    lines(inmn$time/365.24, inmn$surv, col=6, lty=2, lwd=3, type="s")
    lines(instd2, col=8,conf.int=FALSE,lwd=2,lty=2, mark.time=FALSE, xscale=365.24)
    legend("topright", c("15-44", "45-54", "55-64", "65-74", "75+", "STD", "BRENNER"), col=c(1:6,8), lty=c(rep(1,5),2,2), cex=0.5)
}

###################################################
##DATA
###################################################
## Data may be obtained from SEER. Example was based on November 2013 submission (1973-2010)
## To pre-process the (very large) raw SEER files:
##    Under linux the relevant field from the BREAST.txt file may be extracted via
##    > cut --output-delimiter=, -c 24,25-27,37-38,39-42,208-211,236,301-304,305 BREAST.TXT > breastselect.csv
myfile<-"breastselect.csv"
## Load CSV
mydta.incidence<-read.csv(myfile, header=FALSE)
##Expects the following columns
colnames(mydta.incidence)<-c("sex", "age", "month","year", "ICD", "stage", "survival", "censored")

## Approximate conversion to time in days
mytime<-pmax(0,pmin(mydta.incidence$survival*365.24/12, (2010- mydta.incidence$year+ (mydta.incidence$month-0.5)/12)*365.24)) ##censor at 2010 (USA mortality data)

mydeath<-mydta.incidence$year + mydta.incidence$month/12 +  mydta.incidence$survival/12

myevent<-1*(mydeath<2010) ##censored at end 2010

##########################
## S0
##########################

##USA mortality
## Need to download data from mortality.org
## A file with the correct structure for the below provided, but will not work (data all NA)
mydta.m2<-read.csv("Mx_1x1_usa.txt")
mydta.m2.v<--log(1-c(mydta.m2[,3], mydta.m2[,4]))/365.24
## Create rate table 
mystandard<-survexp.us
attr(mystandard, "dimnames")
attr(mystandard, "dimid")
attr(mystandard, "type")
attr(mystandard, "cutpoints")
attr(mystandard, "summary")
temp<-array(mydta.m2.v, c(111, nrow(mydta.m2)/111, 2))
attr(temp, "dimnames")<-list(seq(1,111), 1933:2010, 1:2)
attr(temp, "dimid")<-c("age", "year", "sex")
attr(temp, "type")<-c(2,2,1)
mydates<-as.date(paste(rep(1,2010-1932), rep(1, 2010-1932), 1933:2010))
attr(temp, "cutpoints")<-list( c(0, seq(365.24, 365.24*110, by=365.24)), mydates, NULL)
class(temp)<-"ratetable"
summary(temp); is.ratetable(temp, verbose=TRUE) ##check OK
mystandardm<-temp

## RUSSIA Mortality
## Need to download data from mortality.org
## A file with the correct structure for the below provided, but will not work (data all NA)
mydta.m2<-read.csv("Mx_1x1_russia.txt")
## Create rate table 
mydta.m2[,3]<-as.double(as.character(mydta.m2[,3]))
mydta.m2[,4]<-as.double(as.character(mydta.m2[,4]))
mydta.m2[,5]<-as.double(as.character(mydta.m2[,5]))
mydta.m2.v<--log(1-c(mydta.m2[,3], mydta.m2[,4]))/365.24
mystandard<-survexp.us
attr(mystandard, "dimnames")
attr(mystandard, "dimid")
attr(mystandard, "type")
attr(mystandard, "cutpoints")
attr(mystandard, "summary")
temp<-array(mydta.m2.v, c(111, nrow(mydta.m2)/111, 2))
attr(temp, "dimnames")<-list(seq(1,111), 1959:2014, 1:2)
attr(temp, "dimid")<-c("age", "year", "sex")
attr(temp, "type")<-c(2,2,1)
mydates<-as.date(paste(rep(1,2014-1959), rep(1, 2014-1959), 1959:2014))
attr(temp, "cutpoints")<-list( c(0, seq(365.24, 365.24*110, by=365.24)), mydates, NULL)
class(temp)<-"ratetable"
summary(temp);is.ratetable(temp, verbose=TRUE) ##check OK
mystandardrussia<-temp
## Now adapt structure to be same as USA
## Reason is that package currently required exact same structure of rate table for standardisation as population
mystandardm2<-mystandardm
mystandardm2[,27:78,2]<-mystandardrussia[,1:52,2]
mystandardm2[,27:78,1]<-mystandardrussia[,1:52,1]

##Compare rates between USA and Russian Fed for women aged 60
## (stats for report)
(mystandardrussia[60,1:52,2]/mystandardm[60,27:78,2])

##USA pop rate table
mystandard<-mystandardm

## For Brenner standardisation set rate in standard pop to zero
mystandardbrenner<-mystandard
mystandardbrenner[,,]<-0

##########################
## Observed data
##########################
## Stage 4 breast cancer only
t.ingrp<-(mydta.incidence$year >=1980) & (mydta.incidence$year <= 2000) & (mydta.incidence$sex ==2) & (substr(mydta.incidence$ICD,1,1)=="C") & (mydta.incidence$stage==4) & (mydta.incidence$age<=80)
rdata2<-mydta.incidence[t.ingrp,]
myevent[mydta.incidence$survival==9999]<-0; rdata2$survival[rdata2$survival==9999]<-0 ##missing data, censor at zero
mytime[mydta.incidence$survival==9999]<-0
myyr2<-as.integer(mdy.date(rep(1,nrow(rdata2)), rep(1, nrow(rdata2)), rdata2$year))
##final observed data, used below
rdata3<-data.frame(time= round(mytime[t.ingrp]), cens=myevent[t.ingrp], age=rdata2$age, sex=rdata2$sex, year=myyr2)

##########################
## Covariate weights
##########################

##cancer weights
mystd<-c(7,12,23,29,29)
myweight<-rep(0,length(rdata3$age))
myweight[(rdata3$age>=15) & (rdata3$age<45)]<-7
myweight[(rdata3$age>=45) & (rdata3$age<54)]<-12
myweight[(rdata3$age>=55) & (rdata3$age<64)]<-23
myweight[(rdata3$age>=65) & (rdata3$age<74)]<-29
myweight[(rdata3$age>=75)]<-29

###################################################
## ESTIMATION
###################################################

##Pohar-Perme
temp1<-     rs.surv(Surv(time,cens)~sex+ratetable(age=age*365,sex=sex,year=year),ratetable=mystandard,data=rdata3)
##Ederer-II
temp2<-     rs.surv(Surv(time,cens)~sex+ratetable(age=age*365,sex=sex,year=year),ratetable=mystandard,data=rdata3, method="ederer2")
##Pohar-Perme (Brenner standardisationd)
temp32<-     rs.survw(Surv(time,cens)~sex+ratetable(age=age*365,sex=sex,year=year),ratetable=mystandard,data=rdata3, standardtable=mystandardbrenner, standardweight=myweight, method="standardised")

##R1S
##R1 standard mortality USA * 3 (not used in report)
##temp35<-     rs.survw(Surv(time,cens)~sex+ratetable(age=age*365,sex=sex,year=year),ratetable=mystandard,data=rdata3, standardtable=mystandard*3, standardweight=myweight, method="standardised")
##R1 standard mortality USA / 3
temp36<-     rs.survw(Surv(time,cens)~sex+ratetable(age=age*365,sex=sex,year=year),ratetable=mystandard,data=rdata3, standardtable=mystandard/3, standardweight=myweight, method="standardised")
##R1 standard mortality Russian federation
temp37<-     rs.survw(Surv(time,cens)~sex+ratetable(age=age*365,sex=sex,year=year),ratetable=mystandard,data=rdata3, standardtable=mystandardm2, standardweight=myweight, method="standardised")

##R2S
## R2 standard mortality USA * 3 (not used in report)
##temp55<-     rs.survw(Surv(time,cens)~sex+ratetable(age=age*365,sex=sex,year=year),ratetable=mystandard,data=rdata3, standardtable=mystandard*3, standardweight=myweight, method="R2")
## R2 USA / 3
temp56<-     rs.survw(Surv(time,cens)~sex+ratetable(age=age*365,sex=sex,year=year),ratetable=mystandard,data=rdata3, standardtable=mystandard/3, standardweight=myweight, method="R2")
## R2 Russian Fed
temp57<-     rs.survw(Surv(time,cens)~sex+ratetable(age=age*365,sex=sex,year=year),ratetable=mystandard,data=rdata3, standardtable=mystandardm2, standardweight=myweight, method="R2")

## Stratification E2 and PP (traditional age standardization)
myage<-cbind(c(14,45,55,65, 74), c(45,55,65, 74, 200))
mye2<-lapply(1:5, function(idx) fn.stande2(myage[idx,]))
mypp<-lapply(1:5, function(idx) fn.standpp(myage[idx,]))
mymeans<-fn.meansurv5(mye2, c(7,12,23,29,29)/100)
mymeanspp<-fn.meansurv5(mypp, c(7,12,23,29,29)/100)

###################################################
## RESULTS
###################################################

##Fig 1
postscript("fig_scurves1.eps", paper="special",width=6.0,height=4.0,horiz=F,pointsize=12)
fn.plotst2(mypp, mymeanspp, temp32)
dev.off()

##Fig 2
postscript("fig_scurves2.eps", paper="special",width=6.0,height=6.0,horiz=F,pointsize=12)

layout(matrix(c(1,1,2,3), 2, 2, byrow = TRUE))

plot(temp1, col=2,conf.int=FALSE,lwd=1, xlab="Time (years)", ylab="Survival", main="(a)", mark.time=FALSE,  xscale=365.24, xlim=c(0,10), ylim=c(0,1))
lines(temp2, col=1, conf.int=FALSE, lwd=1, mark.time=FALSE, xscale=365.24)
lines(temp32, col=3,conf.int=FALSE,lwd=1, mark.time=FALSE, xscale=365.24)
lines(temp36, col=6,conf.int=FALSE,lwd=1, mark.time=FALSE, xscale=365.24)
lines(temp37, col=4,conf.int=FALSE,lwd=1, mark.time=FALSE, xscale=365.24)
lines(temp56, col=6,conf.int=FALSE,lty=2, lwd=1, mark.time=FALSE, xscale=365.24)
lines(temp57, col=4,conf.int=FALSE,lty=2, lwd=1, mark.time=FALSE, xscale=365.24)
lines(mymeans$time/365.24, mymeans$surv, col=1, lwd=1, lty=2, type="s")
lines(mymeanspp$time/365.24, mymeanspp$surv ,col=2, lwd=1, lty=2, type="s")
legend("topright", c("E2", "E2a", "PP","PPa", "PPb", "R1S", "R1S*", "R2S","R2S*"),   col=c(1,1,2,2,3,4,6,4,6), lwd=1, lty=c(1,2,1,2,1,1,1,2,2),cex=0.5, bty="n")

plot(temp1, col=2,conf.int=FALSE,lwd=1, xlab="Time (years)", ylab="Survival", main="(b)", mark.time=FALSE, xlim=c(10,25),ylim=c(0,0.17), xscale=365.24)
lines(temp2, col=1, conf.int=FALSE, lwd=1, mark.time=FALSE, xscale=365.24)
lines(temp32, col=3,conf.int=FALSE,lwd=1, mark.time=FALSE, xscale=365.24)
lines(mymeans$time/365.24, mymeans$surv, col=1, lwd=1, lty=2, type="s")
lines(mymeanspp$time/365.24, mymeanspp$surv ,col=2, lwd=1, lty=2, type="s")
legend("bottomleft", c("E2", "E2a", "PP","PPa", "PPb"),   col=c(1,1,2,2,3), lwd=1, lty=c(1,2,1,2,1),cex=0.5, bty="n")

plot(temp2, col=1,conf.int=FALSE,lwd=1, xlab="Time (years)", ylab="Survival", main="(c)", mark.time=FALSE, xlim=c(10,25),ylim=c(0,0.17), xscale=365.24)
lines(temp36, col=6,conf.int=FALSE,lwd=1, mark.time=FALSE, xscale=365.24)
lines(temp37, col=4,conf.int=FALSE,lwd=1, mark.time=FALSE, xscale=365.24) 
lines(c(0,temp56$time[1:(length(temp56$time)-1)]/365.24), temp56$surv, col=6,lty=2, lwd=1, type="s")
lines(c(0,temp57$time[1:(length(temp57$time)-1)]/365.24), temp57$surv, col=4,lty=2, lwd=1, type="s")
legend("bottomleft", c("E2","R1S", "R1S*", "R2S","R2S*"), col=c(1,4,6,4,6), lwd=1, lty=c(1,1,1,2,2),cex=0.5, bty="n")

dev.off()
