# Supplementary material for: On standardized relative survival
Source: Biometrics. 2016 Aug 23;73(2):473–82. doi: 10.1111/biom.12578 (PMC5507182; doi:10.1111/biom.12578)
Supplement: Supplementary file 1 — Supplementary Materials Code. [file BIOM-73-473-s001.gz › suppcode/paperexamples/README.txt]

...........................
Contents of this folder
...........................

160419_sim2pop.r - simulations in paper

160419_seerexample_paper.r  - example in paper 

Mx_1x1_usa.txt - shows the form of rate table expected for USA. We do not have permission to re-distribute the data, but they may be freely obtained from mortality.org.

Mx_1x1_russia.txt - likewise for Russian Federation

breastselect.txt - a description of how to process data from SEER to get the data used in the example. 

--
Adam Brentnall
19th April 2016
