# Supplementary material for: On standardized relative survival
Source: Biometrics. 2016 Aug 23;73(2):473–82. doi: 10.1111/biom.12578 (PMC5507182; doi:10.1111/biom.12578)
Supplement: Supplementary file 1 — Supplementary Materials Code. [file BIOM-73-473-s001.gz › suppcode/paperexamples/Mx_1x1_usa.txt]

Year	Age	Female	Male	Total
1933	0	NA	NA	NA
1933	1	NA	NA	NA
1933	2	NA	NA	NA
1933	3	NA	NA	NA
1933	4	NA	NA	NA
1933	5	NA	NA	NA
1933	6	NA	NA	NA
1933	7	NA	NA	NA
1933	8	NA	NA	NA
1933	9	NA	NA	NA
1933	10	NA	NA	NA
1933	11	NA	NA	NA
1933	12	NA	NA	NA
1933	13	NA	NA	NA
1933	14	NA	NA	NA
1933	15	NA	NA	NA
1933	16	NA	NA	NA
1933	17	NA	NA	NA
1933	18	NA	NA	NA
1933	19	NA	NA	NA
1933	20	NA	NA	NA
1933	21	NA	NA	NA
1933	22	NA	NA	NA
1933	23	NA	NA	NA
1933	24	NA	NA	NA
1933	25	NA	NA	NA
1933	26	NA	NA	NA
1933	27	NA	NA	NA
1933	28	NA	NA	NA
1933	29	NA	NA	NA
1933	30	NA	NA	NA
1933	31	NA	NA	NA
1933	32	NA	NA	NA
1933	33	NA	NA	NA
1933	34	NA	NA	NA
1933	35	NA	NA	NA
1933	36	NA	NA	NA
1933	37	NA	NA	NA
1933	38	NA	NA	NA
1933	39	NA	NA	NA
1933	40	NA	NA	NA
1933	41	NA	NA	NA
1933	42	NA	NA	NA
1933	43	NA	NA	NA
1933	44	NA	NA	NA
1933	45	NA	NA	NA
1933	46	NA	NA	NA
1933	47	NA	NA	NA
1933	48	NA	NA	NA
1933	49	NA	NA	NA
1933	50	NA	NA	NA
1933	51	NA	NA	NA
1933	52	NA	NA	NA
1933	53	NA	NA	NA
1933	54	NA	NA	NA
1933	55	NA	NA	NA
1933	56	NA	NA	NA
1933	57	NA	NA	NA
1933	58	NA	NA	NA
1933	59	NA	NA	NA
1933	60	NA	NA	NA
1933	61	NA	NA	NA
1933	62	NA	NA	NA
1933	63	NA	NA	NA
1933	64	NA	NA	NA
1933	65	NA	NA	NA
1933	66	NA	NA	NA
1933	67	NA	NA	NA
1933	68	NA	NA	NA
1933	69	NA	NA	NA
1933	70	NA	NA	NA
1933	71	NA	NA	NA
1933	72	NA	NA	NA
1933	73	NA	NA	NA
1933	74	NA	NA	NA
1933	75	NA	NA	NA
1933	76	NA	NA	NA
1933	77	NA	NA	NA
1933	78	NA	NA	NA
1933	79	NA	NA	NA
1933	80	NA	NA	NA
1933	81	NA	NA	NA
1933	82	NA	NA	NA
1933	83	NA	NA	NA
1933	84	NA	NA	NA
1933	85	NA	NA	NA
1933	86	NA	NA	NA
1933	87	NA	NA	NA
1933	88	NA	NA	NA
1933	89	NA	NA	NA
1933	90	NA	NA	NA
1933	91	NA	NA	NA
1933	92	NA	NA	NA
1933	93	NA	NA	NA
1933	94	NA	NA	NA
1933	95	NA	NA	NA
1933	96	NA	NA	NA
1933	97	NA	NA	NA
1933	98	NA	NA	NA
1933	99	NA	NA	NA
1933	100	NA	NA	NA
1933	101	NA	NA	NA
1933	102	NA	NA	NA
1933	103	NA	NA	NA
1933	104	NA	NA	NA
1933	105	NA	NA	NA
1933	106	NA	NA	NA
1933	107	NA	NA	NA
1933	108	NA	NA	NA
1933	109	NA	NA	NA
1933	110	NA	NA	NA
1934	0	NA	NA	NA
1934	1	NA	NA	NA
1934	2	NA	NA	NA
1934	3	NA	NA	NA
1934	4	NA	NA	NA
1934	5	NA	NA	NA
1934	6	NA	NA	NA
1934	7	NA	NA	NA
1934	8	NA	NA	NA
1934	9	NA	NA	NA
1934	10	NA	NA	NA
1934	11	NA	NA	NA
1934	12	NA	NA	NA
1934	13	NA	NA	NA
1934	14	NA	NA	NA
1934	15	NA	NA	NA
1934	16	NA	NA	NA
1934	17	NA	NA	NA
1934	18	NA	NA	NA
1934	19	NA	NA	NA
1934	20	NA	NA	NA
1934	21	NA	NA	NA
1934	22	NA	NA	NA
1934	23	NA	NA	NA
1934	24	NA	NA	NA
1934	25	NA	NA	NA
1934	26	NA	NA	NA
1934	27	NA	NA	NA
1934	28	NA	NA	NA
1934	29	NA	NA	NA
1934	30	NA	NA	NA
1934	31	NA	NA	NA
1934	32	NA	NA	NA
1934	33	NA	NA	NA
1934	34	NA	NA	NA
1934	35	NA	NA	NA
1934	36	NA	NA	NA
1934	37	NA	NA	NA
1934	38	NA	NA	NA
1934	39	NA	NA	NA
1934	40	NA	NA	NA
1934	41	NA	NA	NA
1934	42	NA	NA	NA
1934	43	NA	NA	NA
1934	44	NA	NA	NA
1934	45	NA	NA	NA
1934	46	NA	NA	NA
1934	47	NA	NA	NA
1934	48	NA	NA	NA
1934	49	NA	NA	NA
1934	50	NA	NA	NA
1934	51	NA	NA	NA
1934	52	NA	NA	NA
1934	53	NA	NA	NA
1934	54	NA	NA	NA
1934	55	NA	NA	NA
1934	56	NA	NA	NA
1934	57	NA	NA	NA
1934	58	NA	NA	NA
1934	59	NA	NA	NA
1934	60	NA	NA	NA
1934	61	NA	NA	NA
1934	62	NA	NA	NA
1934	63	NA	NA	NA
1934	64	NA	NA	NA
1934	65	NA	NA	NA
1934	66	NA	NA	NA
1934	67	NA	NA	NA
1934	68	NA	NA	NA
1934	69	NA	NA	NA
1934	70	NA	NA	NA
1934	71	NA	NA	NA
1934	72	NA	NA	NA
1934	73	NA	NA	NA
1934	74	NA	NA	NA
1934	75	NA	NA	NA
1934	76	NA	NA	NA
1934	77	NA	NA	NA
1934	78	NA	NA	NA
1934	79	NA	NA	NA
1934	80	NA	NA	NA
1934	81	NA	NA	NA
1934	82	NA	NA	NA
1934	83	NA	NA	NA
1934	84	NA	NA	NA
1934	85	NA	NA	NA
1934	86	NA	NA	NA
1934	87	NA	NA	NA
1934	88	NA	NA	NA
1934	89	NA	NA	NA
1934	90	NA	NA	NA
1934	91	NA	NA	NA
1934	92	NA	NA	NA
1934	93	NA	NA	NA
1934	94	NA	NA	NA
1934	95	NA	NA	NA
1934	96	NA	NA	NA
1934	97	NA	NA	NA
1934	98	NA	NA	NA
1934	99	NA	NA	NA
1934	100	NA	NA	NA
1934	101	NA	NA	NA
1934	102	NA	NA	NA
1934	103	NA	NA	NA
1934	104	NA	NA	NA
1934	105	NA	NA	NA
1934	106	NA	NA	NA
1934	107	NA	NA	NA
1934	108	NA	NA	NA
1934	109	NA	NA	NA
1934	110	NA	NA	NA
1935	0	NA	NA	NA
1935	1	NA	NA	NA
1935	2	NA	NA	NA
1935	3	NA	NA	NA
1935	4	NA	NA	NA
1935	5	NA	NA	NA
1935	6	NA	NA	NA
1935	7	NA	NA	NA
1935	8	NA	NA	NA
1935	9	NA	NA	NA
1935	10	NA	NA	NA
1935	11	NA	NA	NA
1935	12	NA	NA	NA
1935	13	NA	NA	NA
1935	14	NA	NA	NA
1935	15	NA	NA	NA
1935	16	NA	NA	NA
1935	17	NA	NA	NA
1935	18	NA	NA	NA
1935	19	NA	NA	NA
1935	20	NA	NA	NA
1935	21	NA	NA	NA
1935	22	NA	NA	NA
1935	23	NA	NA	NA
1935	24	NA	NA	NA
1935	25	NA	NA	NA
1935	26	NA	NA	NA
1935	27	NA	NA	NA
1935	28	NA	NA	NA
1935	29	NA	NA	NA
1935	30	NA	NA	NA
1935	31	NA	NA	NA
1935	32	NA	NA	NA
1935	33	NA	NA	NA
1935	34	NA	NA	NA
1935	35	NA	NA	NA
1935	36	NA	NA	NA
1935	37	NA	NA	NA
1935	38	NA	NA	NA
1935	39	NA	NA	NA
1935	40	NA	NA	NA
1935	41	NA	NA	NA
1935	42	NA	NA	NA
1935	43	NA	NA	NA
1935	44	NA	NA	NA
1935	45	NA	NA	NA
1935	46	NA	NA	NA
1935	47	NA	NA	NA
1935	48	NA	NA	NA
1935	49	NA	NA	NA
1935	50	NA	NA	NA
1935	51	NA	NA	NA
1935	52	NA	NA	NA
1935	53	NA	NA	NA
1935	54	NA	NA	NA
1935	55	NA	NA	NA
1935	56	NA	NA	NA
1935	57	NA	NA	NA
1935	58	NA	NA	NA
1935	59	NA	NA	NA
1935	60	NA	NA	NA
1935	61	NA	NA	NA
1935	62	NA	NA	NA
1935	63	NA	NA	NA
1935	64	NA	NA	NA
1935	65	NA	NA	NA
1935	66	NA	NA	NA
1935	67	NA	NA	NA
1935	68	NA	NA	NA
1935	69	NA	NA	NA
1935	70	NA	NA	NA
1935	71	NA	NA	NA
1935	72	NA	NA	NA
1935	73	NA	NA	NA
1935	74	NA	NA	NA
1935	75	NA	NA	NA
1935	76	NA	NA	NA
1935	77	NA	NA	NA
1935	78	NA	NA	NA
1935	79	NA	NA	NA
1935	80	NA	NA	NA
1935	81	NA	NA	NA
1935	82	NA	NA	NA
1935	83	NA	NA	NA
1935	84	NA	NA	NA
1935	85	NA	NA	NA
1935	86	NA	NA	NA
1935	87	NA	NA	NA
1935	88	NA	NA	NA
1935	89	NA	NA	NA
1935	90	NA	NA	NA
1935	91	NA	NA	NA
1935	92	NA	NA	NA
1935	93	NA	NA	NA
1935	94	NA	NA	NA
1935	95	NA	NA	NA
1935	96	NA	NA	NA
1935	97	NA	NA	NA
1935	98	NA	NA	NA
1935	99	NA	NA	NA
1935	100	NA	NA	NA
1935	101	NA	NA	NA
1935	102	NA	NA	NA
1935	103	NA	NA	NA
1935	104	NA	NA	NA
1935	105	NA	NA	NA
1935	106	NA	NA	NA
1935	107	NA	NA	NA
1935	108	NA	NA	NA
1935	109	NA	NA	NA
1935	110	NA	NA	NA
1936	0	NA	NA	NA
1936	1	NA	NA	NA
1936	2	NA	NA	NA
1936	3	NA	NA	NA
1936	4	NA	NA	NA
1936	5	NA	NA	NA
1936	6	NA	NA	NA
1936	7	NA	NA	NA
1936	8	NA	NA	NA
1936	9	NA	NA	NA
1936	10	NA	NA	NA
1936	11	NA	NA	NA
1936	12	NA	NA	NA
1936	13	NA	NA	NA
1936	14	NA	NA	NA
1936	15	NA	NA	NA
1936	16	NA	NA	NA
1936	17	NA	NA	NA
1936	18	NA	NA	NA
1936	19	NA	NA	NA
1936	20	NA	NA	NA
1936	21	NA	NA	NA
1936	22	NA	NA	NA
1936	23	NA	NA	NA
1936	24	NA	NA	NA
1936	25	NA	NA	NA
1936	26	NA	NA	NA
1936	27	NA	NA	NA
1936	28	NA	NA	NA
1936	29	NA	NA	NA
1936	30	NA	NA	NA
1936	31	NA	NA	NA
1936	32	NA	NA	NA
1936	33	NA	NA	NA
1936	34	NA	NA	NA
1936	35	NA	NA	NA
1936	36	NA	NA	NA
1936	37	NA	NA	NA
1936	38	NA	NA	NA
1936	39	NA	NA	NA
1936	40	NA	NA	NA
1936	41	NA	NA	NA
1936	42	NA	NA	NA
1936	43	NA	NA	NA
1936	44	NA	NA	NA
1936	45	NA	NA	NA
1936	46	NA	NA	NA
1936	47	NA	NA	NA
1936	48	NA	NA	NA
1936	49	NA	NA	NA
1936	50	NA	NA	NA
1936	51	NA	NA	NA
1936	52	NA	NA	NA
1936	53	NA	NA	NA
1936	54	NA	NA	NA
1936	55	NA	NA	NA
1936	56	NA	NA	NA
1936	57	NA	NA	NA
1936	58	NA	NA	NA
1936	59	NA	NA	NA
1936	60	NA	NA	NA
1936	61	NA	NA	NA
1936	62	NA	NA	NA
1936	63	NA	NA	NA
1936	64	NA	NA	NA
1936	65	NA	NA	NA
1936	66	NA	NA	NA
1936	67	NA	NA	NA
1936	68	NA	NA	NA
1936	69	NA	NA	NA
1936	70	NA	NA	NA
1936	71	NA	NA	NA
1936	72	NA	NA	NA
1936	73	NA	NA	NA
1936	74	NA	NA	NA
1936	75	NA	NA	NA
1936	76	NA	NA	NA
1936	77	NA	NA	NA
1936	78	NA	NA	NA
1936	79	NA	NA	NA
1936	80	NA	NA	NA
1936	81	NA	NA	NA
1936	82	NA	NA	NA
1936	83	NA	NA	NA
1936	84	NA	NA	NA
1936	85	NA	NA	NA
1936	86	NA	NA	NA
1936	87	NA	NA	NA
1936	88	NA	NA	NA
1936	89	NA	NA	NA
1936	90	NA	NA	NA
1936	91	NA	NA	NA
1936	92	NA	NA	NA
1936	93	NA	NA	NA
1936	94	NA	NA	NA
1936	95	NA	NA	NA
1936	96	NA	NA	NA
1936	97	NA	NA	NA
1936	98	NA	NA	NA
1936	99	NA	NA	NA
1936	100	NA	NA	NA
1936	101	NA	NA	NA
1936	102	NA	NA	NA
1936	103	NA	NA	NA
1936	104	NA	NA	NA
1936	105	NA	NA	NA
1936	106	NA	NA	NA
1936	107	NA	NA	NA
1936	108	NA	NA	NA
1936	109	NA	NA	NA
1936	110	NA	NA	NA
1937	0	NA	NA	NA
1937	1	NA	NA	NA
1937	2	NA	NA	NA
1937	3	NA	NA	NA
1937	4	NA	NA	NA
1937	5	NA	NA	NA
1937	6	NA	NA	NA
1937	7	NA	NA	NA
1937	8	NA	NA	NA
1937	9	NA	NA	NA
1937	10	NA	NA	NA
1937	11	NA	NA	NA
1937	12	NA	NA	NA
1937	13	NA	NA	NA
1937	14	NA	NA	NA
1937	15	NA	NA	NA
1937	16	NA	NA	NA
1937	17	NA	NA	NA
1937	18	NA	NA	NA
1937	19	NA	NA	NA
1937	20	NA	NA	NA
1937	21	NA	NA	NA
1937	22	NA	NA	NA
1937	23	NA	NA	NA
1937	24	NA	NA	NA
1937	25	NA	NA	NA
1937	26	NA	NA	NA
1937	27	NA	NA	NA
1937	28	NA	NA	NA
1937	29	NA	NA	NA
1937	30	NA	NA	NA
1937	31	NA	NA	NA
1937	32	NA	NA	NA
1937	33	NA	NA	NA
1937	34	NA	NA	NA
1937	35	NA	NA	NA
1937	36	NA	NA	NA
1937	37	NA	NA	NA
1937	38	NA	NA	NA
1937	39	NA	NA	NA
1937	40	NA	NA	NA
1937	41	NA	NA	NA
1937	42	NA	NA	NA
1937	43	NA	NA	NA
1937	44	NA	NA	NA
1937	45	NA	NA	NA
1937	46	NA	NA	NA
1937	47	NA	NA	NA
1937	48	NA	NA	NA
1937	49	NA	NA	NA
1937	50	NA	NA	NA
1937	51	NA	NA	NA
1937	52	NA	NA	NA
1937	53	NA	NA	NA
1937	54	NA	NA	NA
1937	55	NA	NA	NA
1937	56	NA	NA	NA
1937	57	NA	NA	NA
1937	58	NA	NA	NA
1937	59	NA	NA	NA
1937	60	NA	NA	NA
1937	61	NA	NA	NA
1937	62	NA	NA	NA
1937	63	NA	NA	NA
1937	64	NA	NA	NA
1937	65	NA	NA	NA
1937	66	NA	NA	NA
1937	67	NA	NA	NA
1937	68	NA	NA	NA
1937	69	NA	NA	NA
1937	70	NA	NA	NA
1937	71	NA	NA	NA
1937	72	NA	NA	NA
1937	73	NA	NA	NA
1937	74	NA	NA	NA
1937	75	NA	NA	NA
1937	76	NA	NA	NA
1937	77	NA	NA	NA
1937	78	NA	NA	NA
1937	79	NA	NA	NA
1937	80	NA	NA	NA
1937	81	NA	NA	NA
1937	82	NA	NA	NA
1937	83	NA	NA	NA
1937	84	NA	NA	NA
1937	85	NA	NA	NA
1937	86	NA	NA	NA
1937	87	NA	NA	NA
1937	88	NA	NA	NA
1937	89	NA	NA	NA
1937	90	NA	NA	NA
1937	91	NA	NA	NA
1937	92	NA	NA	NA
1937	93	NA	NA	NA
1937	94	NA	NA	NA
1937	95	NA	NA	NA
1937	96	NA	NA	NA
1937	97	NA	NA	NA
1937	98	NA	NA	NA
1937	99	NA	NA	NA
1937	100	NA	NA	NA
1937	101	NA	NA	NA
1937	102	NA	NA	NA
1937	103	NA	NA	NA
1937	104	NA	NA	NA
1937	105	NA	NA	NA
1937	106	NA	NA	NA
1937	107	NA	NA	NA
1937	108	NA	NA	NA
1937	109	NA	NA	NA
1937	110	NA	NA	NA
1938	0	NA	NA	NA
1938	1	NA	NA	NA
1938	2	NA	NA	NA
1938	3	NA	NA	NA
1938	4	NA	NA	NA
1938	5	NA	NA	NA
1938	6	NA	NA	NA
1938	7	NA	NA	NA
1938	8	NA	NA	NA
1938	9	NA	NA	NA
1938	10	NA	NA	NA
1938	11	NA	NA	NA
1938	12	NA	NA	NA
1938	13	NA	NA	NA
1938	14	NA	NA	NA
1938	15	NA	NA	NA
1938	16	NA	NA	NA
1938	17	NA	NA	NA
1938	18	NA	NA	NA
1938	19	NA	NA	NA
1938	20	NA	NA	NA
1938	21	NA	NA	NA
1938	22	NA	NA	NA
1938	23	NA	NA	NA
1938	24	NA	NA	NA
1938	25	NA	NA	NA
1938	26	NA	NA	NA
1938	27	NA	NA	NA
1938	28	NA	NA	NA
1938	29	NA	NA	NA
1938	30	NA	NA	NA
1938	31	NA	NA	NA
1938	32	NA	NA	NA
1938	33	NA	NA	NA
1938	34	NA	NA	NA
1938	35	NA	NA	NA
1938	36	NA	NA	NA
1938	37	NA	NA	NA
1938	38	NA	NA	NA
1938	39	NA	NA	NA
1938	40	NA	NA	NA
1938	41	NA	NA	NA
1938	42	NA	NA	NA
1938	43	NA	NA	NA
1938	44	NA	NA	NA
1938	45	NA	NA	NA
1938	46	NA	NA	NA
1938	47	NA	NA	NA
1938	48	NA	NA	NA
1938	49	NA	NA	NA
1938	50	NA	NA	NA
1938	51	NA	NA	NA
1938	52	NA	NA	NA
1938	53	NA	NA	NA
1938	54	NA	NA	NA
1938	55	NA	NA	NA
1938	56	NA	NA	NA
1938	57	NA	NA	NA
1938	58	NA	NA	NA
1938	59	NA	NA	NA
1938	60	NA	NA	NA
1938	61	NA	NA	NA
1938	62	NA	NA	NA
1938	63	NA	NA	NA
1938	64	NA	NA	NA
1938	65	NA	NA	NA
1938	66	NA	NA	NA
1938	67	NA	NA	NA
1938	68	NA	NA	NA
1938	69	NA	NA	NA
1938	70	NA	NA	NA
1938	71	NA	NA	NA
1938	72	NA	NA	NA
1938	73	NA	NA	NA
1938	74	NA	NA	NA
1938	75	NA	NA	NA
1938	76	NA	NA	NA
1938	77	NA	NA	NA
1938	78	NA	NA	NA
1938	79	NA	NA	NA
1938	80	NA	NA	NA
1938	81	NA	NA	NA
1938	82	NA	NA	NA
1938	83	NA	NA	NA
1938	84	NA	NA	NA
1938	85	NA	NA	NA
1938	86	NA	NA	NA
1938	87	NA	NA	NA
1938	88	NA	NA	NA
1938	89	NA	NA	NA
1938	90	NA	NA	NA
1938	91	NA	NA	NA
1938	92	NA	NA	NA
1938	93	NA	NA	NA
1938	94	NA	NA	NA
1938	95	NA	NA	NA
1938	96	NA	NA	NA
1938	97	NA	NA	NA
1938	98	NA	NA	NA
1938	99	NA	NA	NA
1938	100	NA	NA	NA
1938	101	NA	NA	NA
1938	102	NA	NA	NA
1938	103	NA	NA	NA
1938	104	NA	NA	NA
1938	105	NA	NA	NA
1938	106	NA	NA	NA
1938	107	NA	NA	NA
1938	108	NA	NA	NA
1938	109	NA	NA	NA
1938	110	NA	NA	NA
1939	0	NA	NA	NA
1939	1	NA	NA	NA
1939	2	NA	NA	NA
1939	3	NA	NA	NA
1939	4	NA	NA	NA
1939	5	NA	NA	NA
1939	6	NA	NA	NA
1939	7	NA	NA	NA
1939	8	NA	NA	NA
1939	9	NA	NA	NA
1939	10	NA	NA	NA
1939	11	NA	NA	NA
1939	12	NA	NA	NA
1939	13	NA	NA	NA
1939	14	NA	NA	NA
1939	15	NA	NA	NA
1939	16	NA	NA	NA
1939	17	NA	NA	NA
1939	18	NA	NA	NA
1939	19	NA	NA	NA
1939	20	NA	NA	NA
1939	21	NA	NA	NA
1939	22	NA	NA	NA
1939	23	NA	NA	NA
1939	24	NA	NA	NA
1939	25	NA	NA	NA
1939	26	NA	NA	NA
1939	27	NA	NA	NA
1939	28	NA	NA	NA
1939	29	NA	NA	NA
1939	30	NA	NA	NA
1939	31	NA	NA	NA
1939	32	NA	NA	NA
1939	33	NA	NA	NA
1939	34	NA	NA	NA
1939	35	NA	NA	NA
1939	36	NA	NA	NA
1939	37	NA	NA	NA
1939	38	NA	NA	NA
1939	39	NA	NA	NA
1939	40	NA	NA	NA
1939	41	NA	NA	NA
1939	42	NA	NA	NA
1939	43	NA	NA	NA
1939	44	NA	NA	NA
1939	45	NA	NA	NA
1939	46	NA	NA	NA
1939	47	NA	NA	NA
1939	48	NA	NA	NA
1939	49	NA	NA	NA
1939	50	NA	NA	NA
1939	51	NA	NA	NA
1939	52	NA	NA	NA
1939	53	NA	NA	NA
1939	54	NA	NA	NA
1939	55	NA	NA	NA
1939	56	NA	NA	NA
1939	57	NA	NA	NA
1939	58	NA	NA	NA
1939	59	NA	NA	NA
1939	60	NA	NA	NA
1939	61	NA	NA	NA
1939	62	NA	NA	NA
1939	63	NA	NA	NA
1939	64	NA	NA	NA
1939	65	NA	NA	NA
1939	66	NA	NA	NA
1939	67	NA	NA	NA
1939	68	NA	NA	NA
1939	69	NA	NA	NA
1939	70	NA	NA	NA
1939	71	NA	NA	NA
1939	72	NA	NA	NA
1939	73	NA	NA	NA
1939	74	NA	NA	NA
1939	75	NA	NA	NA
1939	76	NA	NA	NA
1939	77	NA	NA	NA
1939	78	NA	NA	NA
1939	79	NA	NA	NA
1939	80	NA	NA	NA
1939	81	NA	NA	NA
1939	82	NA	NA	NA
1939	83	NA	NA	NA
1939	84	NA	NA	NA
1939	85	NA	NA	NA
1939	86	NA	NA	NA
1939	87	NA	NA	NA
1939	88	NA	NA	NA
1939	89	NA	NA	NA
1939	90	NA	NA	NA
1939	91	NA	NA	NA
1939	92	NA	NA	NA
1939	93	NA	NA	NA
1939	94	NA	NA	NA
1939	95	NA	NA	NA
1939	96	NA	NA	NA
1939	97	NA	NA	NA
1939	98	NA	NA	NA
1939	99	NA	NA	NA
1939	100	NA	NA	NA
1939	101	NA	NA	NA
1939	102	NA	NA	NA
1939	103	NA	NA	NA
1939	104	NA	NA	NA
1939	105	NA	NA	NA
1939	106	NA	NA	NA
1939	107	NA	NA	NA
1939	108	NA	NA	NA
1939	109	NA	NA	NA
1939	110	NA	NA	NA
1940	0	NA	NA	NA
1940	1	NA	NA	NA
1940	2	NA	NA	NA
1940	3	NA	NA	NA
1940	4	NA	NA	NA
1940	5	NA	NA	NA
1940	6	NA	NA	NA
1940	7	NA	NA	NA
1940	8	NA	NA	NA
1940	9	NA	NA	NA
1940	10	NA	NA	NA
1940	11	NA	NA	NA
1940	12	NA	NA	NA
1940	13	NA	NA	NA
1940	14	NA	NA	NA
1940	15	NA	NA	NA
1940	16	NA	NA	NA
1940	17	NA	NA	NA
1940	18	NA	NA	NA
1940	19	NA	NA	NA
1940	20	NA	NA	NA
1940	21	NA	NA	NA
1940	22	NA	NA	NA
1940	23	NA	NA	NA
1940	24	NA	NA	NA
1940	25	NA	NA	NA
1940	26	NA	NA	NA
1940	27	NA	NA	NA
1940	28	NA	NA	NA
1940	29	NA	NA	NA
1940	30	NA	NA	NA
1940	31	NA	NA	NA
1940	32	NA	NA	NA
1940	33	NA	NA	NA
1940	34	NA	NA	NA
1940	35	NA	NA	NA
1940	36	NA	NA	NA
1940	37	NA	NA	NA
1940	38	NA	NA	NA
1940	39	NA	NA	NA
1940	40	NA	NA	NA
1940	41	NA	NA	NA
1940	42	NA	NA	NA
1940	43	NA	NA	NA
1940	44	NA	NA	NA
1940	45	NA	NA	NA
1940	46	NA	NA	NA
1940	47	NA	NA	NA
1940	48	NA	NA	NA
1940	49	NA	NA	NA
1940	50	NA	NA	NA
1940	51	NA	NA	NA
1940	52	NA	NA	NA
1940	53	NA	NA	NA
1940	54	NA	NA	NA
1940	55	NA	NA	NA
1940	56	NA	NA	NA
1940	57	NA	NA	NA
1940	58	NA	NA	NA
1940	59	NA	NA	NA
1940	60	NA	NA	NA
1940	61	NA	NA	NA
1940	62	NA	NA	NA
1940	63	NA	NA	NA
1940	64	NA	NA	NA
1940	65	NA	NA	NA
1940	66	NA	NA	NA
1940	67	NA	NA	NA
1940	68	NA	NA	NA
1940	69	NA	NA	NA
1940	70	NA	NA	NA
1940	71	NA	NA	NA
1940	72	NA	NA	NA
1940	73	NA	NA	NA
1940	74	NA	NA	NA
1940	75	NA	NA	NA
1940	76	NA	NA	NA
1940	77	NA	NA	NA
1940	78	NA	NA	NA
1940	79	NA	NA	NA
1940	80	NA	NA	NA
1940	81	NA	NA	NA
1940	82	NA	NA	NA
1940	83	NA	NA	NA
1940	84	NA	NA	NA
1940	85	NA	NA	NA
1940	86	NA	NA	NA
1940	87	NA	NA	NA
1940	88	NA	NA	NA
1940	89	NA	NA	NA
1940	90	NA	NA	NA
1940	91	NA	NA	NA
1940	92	NA	NA	NA
1940	93	NA	NA	NA
1940	94	NA	NA	NA
1940	95	NA	NA	NA
1940	96	NA	NA	NA
1940	97	NA	NA	NA
1940	98	NA	NA	NA
1940	99	NA	NA	NA
1940	100	NA	NA	NA
1940	101	NA	NA	NA
1940	102	NA	NA	NA
1940	103	NA	NA	NA
1940	104	NA	NA	NA
1940	105	NA	NA	NA
1940	106	NA	NA	NA
1940	107	NA	NA	NA
1940	108	NA	NA	NA
1940	109	NA	NA	NA
1940	110	NA	NA	NA
1941	0	NA	NA	NA
1941	1	NA	NA	NA
1941	2	NA	NA	NA
1941	3	NA	NA	NA
1941	4	NA	NA	NA
1941	5	NA	NA	NA
1941	6	NA	NA	NA
1941	7	NA	NA	NA
1941	8	NA	NA	NA
1941	9	NA	NA	NA
1941	10	NA	NA	NA
1941	11	NA	NA	NA
1941	12	NA	NA	NA
1941	13	NA	NA	NA
1941	14	NA	NA	NA
1941	15	NA	NA	NA
1941	16	NA	NA	NA
1941	17	NA	NA	NA
1941	18	NA	NA	NA
1941	19	NA	NA	NA
1941	20	NA	NA	NA
1941	21	NA	NA	NA
1941	22	NA	NA	NA
1941	23	NA	NA	NA
1941	24	NA	NA	NA
1941	25	NA	NA	NA
1941	26	NA	NA	NA
1941	27	NA	NA	NA
1941	28	NA	NA	NA
1941	29	NA	NA	NA
1941	30	NA	NA	NA
1941	31	NA	NA	NA
1941	32	NA	NA	NA
1941	33	NA	NA	NA
1941	34	NA	NA	NA
1941	35	NA	NA	NA
1941	36	NA	NA	NA
1941	37	NA	NA	NA
1941	38	NA	NA	NA
1941	39	NA	NA	NA
1941	40	NA	NA	NA
1941	41	NA	NA	NA
1941	42	NA	NA	NA
1941	43	NA	NA	NA
1941	44	NA	NA	NA
1941	45	NA	NA	NA
1941	46	NA	NA	NA
1941	47	NA	NA	NA
1941	48	NA	NA	NA
1941	49	NA	NA	NA
1941	50	NA	NA	NA
1941	51	NA	NA	NA
1941	52	NA	NA	NA
1941	53	NA	NA	NA
1941	54	NA	NA	NA
1941	55	NA	NA	NA
1941	56	NA	NA	NA
1941	57	NA	NA	NA
1941	58	NA	NA	NA
1941	59	NA	NA	NA
1941	60	NA	NA	NA
1941	61	NA	NA	NA
1941	62	NA	NA	NA
1941	63	NA	NA	NA
1941	64	NA	NA	NA
1941	65	NA	NA	NA
1941	66	NA	NA	NA
1941	67	NA	NA	NA
1941	68	NA	NA	NA
1941	69	NA	NA	NA
1941	70	NA	NA	NA
1941	71	NA	NA	NA
1941	72	NA	NA	NA
1941	73	NA	NA	NA
1941	74	NA	NA	NA
1941	75	NA	NA	NA
1941	76	NA	NA	NA
1941	77	NA	NA	NA
1941	78	NA	NA	NA
1941	79	NA	NA	NA
1941	80	NA	NA	NA
1941	81	NA	NA	NA
1941	82	NA	NA	NA
1941	83	NA	NA	NA
1941	84	NA	NA	NA
1941	85	NA	NA	NA
1941	86	NA	NA	NA
1941	87	NA	NA	NA
1941	88	NA	NA	NA
1941	89	NA	NA	NA
1941	90	NA	NA	NA
1941	91	NA	NA	NA
1941	92	NA	NA	NA
1941	93	NA	NA	NA
1941	94	NA	NA	NA
1941	95	NA	NA	NA
1941	96	NA	NA	NA
1941	97	NA	NA	NA
1941	98	NA	NA	NA
1941	99	NA	NA	NA
1941	100	NA	NA	NA
1941	101	NA	NA	NA
1941	102	NA	NA	NA
1941	103	NA	NA	NA
1941	104	NA	NA	NA
1941	105	NA	NA	NA
1941	106	NA	NA	NA
1941	107	NA	NA	NA
1941	108	NA	NA	NA
1941	109	NA	NA	NA
1941	110	NA	NA	NA
1942	0	NA	NA	NA
1942	1	NA	NA	NA
1942	2	NA	NA	NA
1942	3	NA	NA	NA
1942	4	NA	NA	NA
1942	5	NA	NA	NA
1942	6	NA	NA	NA
1942	7	NA	NA	NA
1942	8	NA	NA	NA
1942	9	NA	NA	NA
1942	10	NA	NA	NA
1942	11	NA	NA	NA
1942	12	NA	NA	NA
1942	13	NA	NA	NA
1942	14	NA	NA	NA
1942	15	NA	NA	NA
1942	16	NA	NA	NA
1942	17	NA	NA	NA
1942	18	NA	NA	NA
1942	19	NA	NA	NA
1942	20	NA	NA	NA
1942	21	NA	NA	NA
1942	22	NA	NA	NA
1942	23	NA	NA	NA
1942	24	NA	NA	NA
1942	25	NA	NA	NA
1942	26	NA	NA	NA
1942	27	NA	NA	NA
1942	28	NA	NA	NA
1942	29	NA	NA	NA
1942	30	NA	NA	NA
1942	31	NA	NA	NA
1942	32	NA	NA	NA
1942	33	NA	NA	NA
1942	34	NA	NA	NA
1942	35	NA	NA	NA
1942	36	NA	NA	NA
1942	37	NA	NA	NA
1942	38	NA	NA	NA
1942	39	NA	NA	NA
1942	40	NA	NA	NA
1942	41	NA	NA	NA
1942	42	NA	NA	NA
1942	43	NA	NA	NA
1942	44	NA	NA	NA
1942	45	NA	NA	NA
1942	46	NA	NA	NA
1942	47	NA	NA	NA
1942	48	NA	NA	NA
1942	49	NA	NA	NA
1942	50	NA	NA	NA
1942	51	NA	NA	NA
1942	52	NA	NA	NA
1942	53	NA	NA	NA
1942	54	NA	NA	NA
1942	55	NA	NA	NA
1942	56	NA	NA	NA
1942	57	NA	NA	NA
1942	58	NA	NA	NA
1942	59	NA	NA	NA
1942	60	NA	NA	NA
1942	61	NA	NA	NA
1942	62	NA	NA	NA
1942	63	NA	NA	NA
1942	64	NA	NA	NA
1942	65	NA	NA	NA
1942	66	NA	NA	NA
1942	67	NA	NA	NA
1942	68	NA	NA	NA
1942	69	NA	NA	NA
1942	70	NA	NA	NA
1942	71	NA	NA	NA
1942	72	NA	NA	NA
1942	73	NA	NA	NA
1942	74	NA	NA	NA
1942	75	NA	NA	NA
1942	76	NA	NA	NA
1942	77	NA	NA	NA
1942	78	NA	NA	NA
1942	79	NA	NA	NA
1942	80	NA	NA	NA
1942	81	NA	NA	NA
1942	82	NA	NA	NA
1942	83	NA	NA	NA
1942	84	NA	NA	NA
1942	85	NA	NA	NA
1942	86	NA	NA	NA
1942	87	NA	NA	NA
1942	88	NA	NA	NA
1942	89	NA	NA	NA
1942	90	NA	NA	NA
1942	91	NA	NA	NA
1942	92	NA	NA	NA
1942	93	NA	NA	NA
1942	94	NA	NA	NA
1942	95	NA	NA	NA
1942	96	NA	NA	NA
1942	97	NA	NA	NA
1942	98	NA	NA	NA
1942	99	NA	NA	NA
1942	100	NA	NA	NA
1942	101	NA	NA	NA
1942	102	NA	NA	NA
1942	103	NA	NA	NA
1942	104	NA	NA	NA
1942	105	NA	NA	NA
1942	106	NA	NA	NA
1942	107	NA	NA	NA
1942	108	NA	NA	NA
1942	109	NA	NA	NA
1942	110	NA	NA	NA
1943	0	NA	NA	NA
1943	1	NA	NA	NA
1943	2	NA	NA	NA
1943	3	NA	NA	NA
1943	4	NA	NA	NA
1943	5	NA	NA	NA
1943	6	NA	NA	NA
1943	7	NA	NA	NA
1943	8	NA	NA	NA
1943	9	NA	NA	NA
1943	10	NA	NA	NA
1943	11	NA	NA	NA
1943	12	NA	NA	NA
1943	13	NA	NA	NA
1943	14	NA	NA	NA
1943	15	NA	NA	NA
1943	16	NA	NA	NA
1943	17	NA	NA	NA
1943	18	NA	NA	NA
1943	19	NA	NA	NA
1943	20	NA	NA	NA
1943	21	NA	NA	NA
1943	22	NA	NA	NA
1943	23	NA	NA	NA
1943	24	NA	NA	NA
1943	25	NA	NA	NA
1943	26	NA	NA	NA
1943	27	NA	NA	NA
1943	28	NA	NA	NA
1943	29	NA	NA	NA
1943	30	NA	NA	NA
1943	31	NA	NA	NA
1943	32	NA	NA	NA
1943	33	NA	NA	NA
1943	34	NA	NA	NA
1943	35	NA	NA	NA
1943	36	NA	NA	NA
1943	37	NA	NA	NA
1943	38	NA	NA	NA
1943	39	NA	NA	NA
1943	40	NA	NA	NA
1943	41	NA	NA	NA
1943	42	NA	NA	NA
1943	43	NA	NA	NA
1943	44	NA	NA	NA
1943	45	NA	NA	NA
1943	46	NA	NA	NA
1943	47	NA	NA	NA
1943	48	NA	NA	NA
1943	49	NA	NA	NA
1943	50	NA	NA	NA
1943	51	NA	NA	NA
1943	52	NA	NA	NA
1943	53	NA	NA	NA
1943	54	NA	NA	NA
1943	55	NA	NA	NA
1943	56	NA	NA	NA
1943	57	NA	NA	NA
1943	58	NA	NA	NA
1943	59	NA	NA	NA
1943	60	NA	NA	NA
1943	61	NA	NA	NA
1943	62	NA	NA	NA
1943	63	NA	NA	NA
1943	64	NA	NA	NA
1943	65	NA	NA	NA
1943	66	NA	NA	NA
1943	67	NA	NA	NA
1943	68	NA	NA	NA
1943	69	NA	NA	NA
1943	70	NA	NA	NA
1943	71	NA	NA	NA
1943	72	NA	NA	NA
1943	73	NA	NA	NA
1943	74	NA	NA	NA
1943	75	NA	NA	NA
1943	76	NA	NA	NA
1943	77	NA	NA	NA
1943	78	NA	NA	NA
1943	79	NA	NA	NA
1943	80	NA	NA	NA
1943	81	NA	NA	NA
1943	82	NA	NA	NA
1943	83	NA	NA	NA
1943	84	NA	NA	NA
1943	85	NA	NA	NA
1943	86	NA	NA	NA
1943	87	NA	NA	NA
1943	88	NA	NA	NA
1943	89	NA	NA	NA
1943	90	NA	NA	NA
1943	91	NA	NA	NA
1943	92	NA	NA	NA
1943	93	NA	NA	NA
1943	94	NA	NA	NA
1943	95	NA	NA	NA
1943	96	NA	NA	NA
1943	97	NA	NA	NA
1943	98	NA	NA	NA
1943	99	NA	NA	NA
1943	100	NA	NA	NA
1943	101	NA	NA	NA
1943	102	NA	NA	NA
1943	103	NA	NA	NA
1943	104	NA	NA	NA
1943	105	NA	NA	NA
1943	106	NA	NA	NA
1943	107	NA	NA	NA
1943	108	NA	NA	NA
1943	109	NA	NA	NA
1943	110	NA	NA	NA
1944	0	NA	NA	NA
1944	1	NA	NA	NA
1944	2	NA	NA	NA
1944	3	NA	NA	NA
1944	4	NA	NA	NA
1944	5	NA	NA	NA
1944	6	NA	NA	NA
1944	7	NA	NA	NA
1944	8	NA	NA	NA
1944	9	NA	NA	NA
1944	10	NA	NA	NA
1944	11	NA	NA	NA
1944	12	NA	NA	NA
1944	13	NA	NA	NA
1944	14	NA	NA	NA
1944	15	NA	NA	NA
1944	16	NA	NA	NA
1944	17	NA	NA	NA
1944	18	NA	NA	NA
1944	19	NA	NA	NA
1944	20	NA	NA	NA
1944	21	NA	NA	NA
1944	22	NA	NA	NA
1944	23	NA	NA	NA
1944	24	NA	NA	NA
1944	25	NA	NA	NA
1944	26	NA	NA	NA
1944	27	NA	NA	NA
1944	28	NA	NA	NA
1944	29	NA	NA	NA
1944	30	NA	NA	NA
1944	31	NA	NA	NA
1944	32	NA	NA	NA
1944	33	NA	NA	NA
1944	34	NA	NA	NA
1944	35	NA	NA	NA
1944	36	NA	NA	NA
1944	37	NA	NA	NA
1944	38	NA	NA	NA
1944	39	NA	NA	NA
1944	40	NA	NA	NA
1944	41	NA	NA	NA
1944	42	NA	NA	NA
1944	43	NA	NA	NA
1944	44	NA	NA	NA
1944	45	NA	NA	NA
1944	46	NA	NA	NA
1944	47	NA	NA	NA
1944	48	NA	NA	NA
1944	49	NA	NA	NA
1944	50	NA	NA	NA
1944	51	NA	NA	NA
1944	52	NA	NA	NA
1944	53	NA	NA	NA
1944	54	NA	NA	NA
1944	55	NA	NA	NA
1944	56	NA	NA	NA
1944	57	NA	NA	NA
1944	58	NA	NA	NA
1944	59	NA	NA	NA
1944	60	NA	NA	NA
1944	61	NA	NA	NA
1944	62	NA	NA	NA
1944	63	NA	NA	NA
1944	64	NA	NA	NA
1944	65	NA	NA	NA
1944	66	NA	NA	NA
1944	67	NA	NA	NA
1944	68	NA	NA	NA
1944	69	NA	NA	NA
1944	70	NA	NA	NA
1944	71	NA	NA	NA
1944	72	NA	NA	NA
1944	73	NA	NA	NA
1944	74	NA	NA	NA
1944	75	NA	NA	NA
1944	76	NA	NA	NA
1944	77	NA	NA	NA
1944	78	NA	NA	NA
1944	79	NA	NA	NA
1944	80	NA	NA	NA
1944	81	NA	NA	NA
1944	82	NA	NA	NA
1944	83	NA	NA	NA
1944	84	NA	NA	NA
1944	85	NA	NA	NA
1944	86	NA	NA	NA
1944	87	NA	NA	NA
1944	88	NA	NA	NA
1944	89	NA	NA	NA
1944	90	NA	NA	NA
1944	91	NA	NA	NA
1944	92	NA	NA	NA
1944	93	NA	NA	NA
1944	94	NA	NA	NA
1944	95	NA	NA	NA
1944	96	NA	NA	NA
1944	97	NA	NA	NA
1944	98	NA	NA	NA
1944	99	NA	NA	NA
1944	100	NA	NA	NA
1944	101	NA	NA	NA
1944	102	NA	NA	NA
1944	103	NA	NA	NA
1944	104	NA	NA	NA
1944	105	NA	NA	NA
1944	106	NA	NA	NA
1944	107	NA	NA	NA
1944	108	NA	NA	NA
1944	109	NA	NA	NA
1944	110	NA	NA	NA
1945	0	NA	NA	NA
1945	1	NA	NA	NA
1945	2	NA	NA	NA
1945	3	NA	NA	NA
1945	4	NA	NA	NA
1945	5	NA	NA	NA
1945	6	NA	NA	NA
1945	7	NA	NA	NA
1945	8	NA	NA	NA
1945	9	NA	NA	NA
1945	10	NA	NA	NA
1945	11	NA	NA	NA
1945	12	NA	NA	NA
1945	13	NA	NA	NA
1945	14	NA	NA	NA
1945	15	NA	NA	NA
1945	16	NA	NA	NA
1945	17	NA	NA	NA
1945	18	NA	NA	NA
1945	19	NA	NA	NA
1945	20	NA	NA	NA
1945	21	NA	NA	NA
1945	22	NA	NA	NA
1945	23	NA	NA	NA
1945	24	NA	NA	NA
1945	25	NA	NA	NA
1945	26	NA	NA	NA
1945	27	NA	NA	NA
1945	28	NA	NA	NA
1945	29	NA	NA	NA
1945	30	NA	NA	NA
1945	31	NA	NA	NA
1945	32	NA	NA	NA
1945	33	NA	NA	NA
1945	34	NA	NA	NA
1945	35	NA	NA	NA
1945	36	NA	NA	NA
1945	37	NA	NA	NA
1945	38	NA	NA	NA
1945	39	NA	NA	NA
1945	40	NA	NA	NA
1945	41	NA	NA	NA
1945	42	NA	NA	NA
1945	43	NA	NA	NA
1945	44	NA	NA	NA
1945	45	NA	NA	NA
1945	46	NA	NA	NA
1945	47	NA	NA	NA
1945	48	NA	NA	NA
1945	49	NA	NA	NA
1945	50	NA	NA	NA
1945	51	NA	NA	NA
1945	52	NA	NA	NA
1945	53	NA	NA	NA
1945	54	NA	NA	NA
1945	55	NA	NA	NA
1945	56	NA	NA	NA
1945	57	NA	NA	NA
1945	58	NA	NA	NA
1945	59	NA	NA	NA
1945	60	NA	NA	NA
1945	61	NA	NA	NA
1945	62	NA	NA	NA
1945	63	NA	NA	NA
1945	64	NA	NA	NA
1945	65	NA	NA	NA
1945	66	NA	NA	NA
1945	67	NA	NA	NA
1945	68	NA	NA	NA
1945	69	NA	NA	NA
1945	70	NA	NA	NA
1945	71	NA	NA	NA
1945	72	NA	NA	NA
1945	73	NA	NA	NA
1945	74	NA	NA	NA
1945	75	NA	NA	NA
1945	76	NA	NA	NA
1945	77	NA	NA	NA
1945	78	NA	NA	NA
1945	79	NA	NA	NA
1945	80	NA	NA	NA
1945	81	NA	NA	NA
1945	82	NA	NA	NA
1945	83	NA	NA	NA
1945	84	NA	NA	NA
1945	85	NA	NA	NA
1945	86	NA	NA	NA
1945	87	NA	NA	NA
1945	88	NA	NA	NA
1945	89	NA	NA	NA
1945	90	NA	NA	NA
1945	91	NA	NA	NA
1945	92	NA	NA	NA
1945	93	NA	NA	NA
1945	94	NA	NA	NA
1945	95	NA	NA	NA
1945	96	NA	NA	NA
1945	97	NA	NA	NA
1945	98	NA	NA	NA
1945	99	NA	NA	NA
1945	100	NA	NA	NA
1945	101	NA	NA	NA
1945	102	NA	NA	NA
1945	103	NA	NA	NA
1945	104	NA	NA	NA
1945	105	NA	NA	NA
1945	106	NA	NA	NA
1945	107	NA	NA	NA
1945	108	NA	NA	NA
1945	109	NA	NA	NA
1945	110	NA	NA	NA
1946	0	NA	NA	NA
1946	1	NA	NA	NA
1946	2	NA	NA	NA
1946	3	NA	NA	NA
1946	4	NA	NA	NA
1946	5	NA	NA	NA
1946	6	NA	NA	NA
1946	7	NA	NA	NA
1946	8	NA	NA	NA
1946	9	NA	NA	NA
1946	10	NA	NA	NA
1946	11	NA	NA	NA
1946	12	NA	NA	NA
1946	13	NA	NA	NA
1946	14	NA	NA	NA
1946	15	NA	NA	NA
1946	16	NA	NA	NA
1946	17	NA	NA	NA
1946	18	NA	NA	NA
1946	19	NA	NA	NA
1946	20	NA	NA	NA
1946	21	NA	NA	NA
1946	22	NA	NA	NA
1946	23	NA	NA	NA
1946	24	NA	NA	NA
1946	25	NA	NA	NA
1946	26	NA	NA	NA
1946	27	NA	NA	NA
1946	28	NA	NA	NA
1946	29	NA	NA	NA
1946	30	NA	NA	NA
1946	31	NA	NA	NA
1946	32	NA	NA	NA
1946	33	NA	NA	NA
1946	34	NA	NA	NA
1946	35	NA	NA	NA
1946	36	NA	NA	NA
1946	37	NA	NA	NA
1946	38	NA	NA	NA
1946	39	NA	NA	NA
1946	40	NA	NA	NA
1946	41	NA	NA	NA
1946	42	NA	NA	NA
1946	43	NA	NA	NA
1946	44	NA	NA	NA
1946	45	NA	NA	NA
1946	46	NA	NA	NA
1946	47	NA	NA	NA
1946	48	NA	NA	NA
1946	49	NA	NA	NA
1946	50	NA	NA	NA
1946	51	NA	NA	NA
1946	52	NA	NA	NA
1946	53	NA	NA	NA
1946	54	NA	NA	NA
1946	55	NA	NA	NA
1946	56	NA	NA	NA
1946	57	NA	NA	NA
1946	58	NA	NA	NA
1946	59	NA	NA	NA
1946	60	NA	NA	NA
1946	61	NA	NA	NA
1946	62	NA	NA	NA
1946	63	NA	NA	NA
1946	64	NA	NA	NA
1946	65	NA	NA	NA
1946	66	NA	NA	NA
1946	67	NA	NA	NA
1946	68	NA	NA	NA
1946	69	NA	NA	NA
1946	70	NA	NA	NA
1946	71	NA	NA	NA
1946	72	NA	NA	NA
1946	73	NA	NA	NA
1946	74	NA	NA	NA
1946	75	NA	NA	NA
1946	76	NA	NA	NA
1946	77	NA	NA	NA
1946	78	NA	NA	NA
1946	79	NA	NA	NA
1946	80	NA	NA	NA
1946	81	NA	NA	NA
1946	82	NA	NA	NA
1946	83	NA	NA	NA
1946	84	NA	NA	NA
1946	85	NA	NA	NA
1946	86	NA	NA	NA
1946	87	NA	NA	NA
1946	88	NA	NA	NA
1946	89	NA	NA	NA
1946	90	NA	NA	NA
1946	91	NA	NA	NA
1946	92	NA	NA	NA
1946	93	NA	NA	NA
1946	94	NA	NA	NA
1946	95	NA	NA	NA
1946	96	NA	NA	NA
1946	97	NA	NA	NA
1946	98	NA	NA	NA
1946	99	NA	NA	NA
1946	100	NA	NA	NA
1946	101	NA	NA	NA
1946	102	NA	NA	NA
1946	103	NA	NA	NA
1946	104	NA	NA	NA
1946	105	NA	NA	NA
1946	106	NA	NA	NA
1946	107	NA	NA	NA
1946	108	NA	NA	NA
1946	109	NA	NA	NA
1946	110	NA	NA	NA
1947	0	NA	NA	NA
1947	1	NA	NA	NA
1947	2	NA	NA	NA
1947	3	NA	NA	NA
1947	4	NA	NA	NA
1947	5	NA	NA	NA
1947	6	NA	NA	NA
1947	7	NA	NA	NA
1947	8	NA	NA	NA
1947	9	NA	NA	NA
1947	10	NA	NA	NA
1947	11	NA	NA	NA
1947	12	NA	NA	NA
1947	13	NA	NA	NA
1947	14	NA	NA	NA
1947	15	NA	NA	NA
1947	16	NA	NA	NA
1947	17	NA	NA	NA
1947	18	NA	NA	NA
1947	19	NA	NA	NA
1947	20	NA	NA	NA
1947	21	NA	NA	NA
1947	22	NA	NA	NA
1947	23	NA	NA	NA
1947	24	NA	NA	NA
1947	25	NA	NA	NA
1947	26	NA	NA	NA
1947	27	NA	NA	NA
1947	28	NA	NA	NA
1947	29	NA	NA	NA
1947	30	NA	NA	NA
1947	31	NA	NA	NA
1947	32	NA	NA	NA
1947	33	NA	NA	NA
1947	34	NA	NA	NA
1947	35	NA	NA	NA
1947	36	NA	NA	NA
1947	37	NA	NA	NA
1947	38	NA	NA	NA
1947	39	NA	NA	NA
1947	40	NA	NA	NA
1947	41	NA	NA	NA
1947	42	NA	NA	NA
1947	43	NA	NA	NA
1947	44	NA	NA	NA
1947	45	NA	NA	NA
1947	46	NA	NA	NA
1947	47	NA	NA	NA
1947	48	NA	NA	NA
1947	49	NA	NA	NA
1947	50	NA	NA	NA
1947	51	NA	NA	NA
1947	52	NA	NA	NA
1947	53	NA	NA	NA
1947	54	NA	NA	NA
1947	55	NA	NA	NA
1947	56	NA	NA	NA
1947	57	NA	NA	NA
1947	58	NA	NA	NA
1947	59	NA	NA	NA
1947	60	NA	NA	NA
1947	61	NA	NA	NA
1947	62	NA	NA	NA
1947	63	NA	NA	NA
1947	64	NA	NA	NA
1947	65	NA	NA	NA
1947	66	NA	NA	NA
1947	67	NA	NA	NA
1947	68	NA	NA	NA
1947	69	NA	NA	NA
1947	70	NA	NA	NA
1947	71	NA	NA	NA
1947	72	NA	NA	NA
1947	73	NA	NA	NA
1947	74	NA	NA	NA
1947	75	NA	NA	NA
1947	76	NA	NA	NA
1947	77	NA	NA	NA
1947	78	NA	NA	NA
1947	79	NA	NA	NA
1947	80	NA	NA	NA
1947	81	NA	NA	NA
1947	82	NA	NA	NA
1947	83	NA	NA	NA
1947	84	NA	NA	NA
1947	85	NA	NA	NA
1947	86	NA	NA	NA
1947	87	NA	NA	NA
1947	88	NA	NA	NA
1947	89	NA	NA	NA
1947	90	NA	NA	NA
1947	91	NA	NA	NA
1947	92	NA	NA	NA
1947	93	NA	NA	NA
1947	94	NA	NA	NA
1947	95	NA	NA	NA
1947	96	NA	NA	NA
1947	97	NA	NA	NA
1947	98	NA	NA	NA
1947	99	NA	NA	NA
1947	100	NA	NA	NA
1947	101	NA	NA	NA
1947	102	NA	NA	NA
1947	103	NA	NA	NA
1947	104	NA	NA	NA
1947	105	NA	NA	NA
1947	106	NA	NA	NA
1947	107	NA	NA	NA
1947	108	NA	NA	NA
1947	109	NA	NA	NA
1947	110	NA	NA	NA
1948	0	NA	NA	NA
1948	1	NA	NA	NA
1948	2	NA	NA	NA
1948	3	NA	NA	NA
1948	4	NA	NA	NA
1948	5	NA	NA	NA
1948	6	NA	NA	NA
1948	7	NA	NA	NA
1948	8	NA	NA	NA
1948	9	NA	NA	NA
1948	10	NA	NA	NA
1948	11	NA	NA	NA
1948	12	NA	NA	NA
1948	13	NA	NA	NA
1948	14	NA	NA	NA
1948	15	NA	NA	NA
1948	16	NA	NA	NA
1948	17	NA	NA	NA
1948	18	NA	NA	NA
1948	19	NA	NA	NA
1948	20	NA	NA	NA
1948	21	NA	NA	NA
1948	22	NA	NA	NA
1948	23	NA	NA	NA
1948	24	NA	NA	NA
1948	25	NA	NA	NA
1948	26	NA	NA	NA
1948	27	NA	NA	NA
1948	28	NA	NA	NA
1948	29	NA	NA	NA
1948	30	NA	NA	NA
1948	31	NA	NA	NA
1948	32	NA	NA	NA
1948	33	NA	NA	NA
1948	34	NA	NA	NA
1948	35	NA	NA	NA
1948	36	NA	NA	NA
1948	37	NA	NA	NA
1948	38	NA	NA	NA
1948	39	NA	NA	NA
1948	40	NA	NA	NA
1948	41	NA	NA	NA
1948	42	NA	NA	NA
1948	43	NA	NA	NA
1948	44	NA	NA	NA
1948	45	NA	NA	NA
1948	46	NA	NA	NA
1948	47	NA	NA	NA
1948	48	NA	NA	NA
1948	49	NA	NA	NA
1948	50	NA	NA	NA
1948	51	NA	NA	NA
1948	52	NA	NA	NA
1948	53	NA	NA	NA
1948	54	NA	NA	NA
1948	55	NA	NA	NA
1948	56	NA	NA	NA
1948	57	NA	NA	NA
1948	58	NA	NA	NA
1948	59	NA	NA	NA
1948	60	NA	NA	NA
1948	61	NA	NA	NA
1948	62	NA	NA	NA
1948	63	NA	NA	NA
1948	64	NA	NA	NA
1948	65	NA	NA	NA
1948	66	NA	NA	NA
1948	67	NA	NA	NA
1948	68	NA	NA	NA
1948	69	NA	NA	NA
1948	70	NA	NA	NA
1948	71	NA	NA	NA
1948	72	NA	NA	NA
1948	73	NA	NA	NA
1948	74	NA	NA	NA
1948	75	NA	NA	NA
1948	76	NA	NA	NA
1948	77	NA	NA	NA
1948	78	NA	NA	NA
1948	79	NA	NA	NA
1948	80	NA	NA	NA
1948	81	NA	NA	NA
1948	82	NA	NA	NA
1948	83	NA	NA	NA
1948	84	NA	NA	NA
1948	85	NA	NA	NA
1948	86	NA	NA	NA
1948	87	NA	NA	NA
1948	88	NA	NA	NA
1948	89	NA	NA	NA
1948	90	NA	NA	NA
1948	91	NA	NA	NA
1948	92	NA	NA	NA
1948	93	NA	NA	NA
1948	94	NA	NA	NA
1948	95	NA	NA	NA
1948	96	NA	NA	NA
1948	97	NA	NA	NA
1948	98	NA	NA	NA
1948	99	NA	NA	NA
1948	100	NA	NA	NA
1948	101	NA	NA	NA
1948	102	NA	NA	NA
1948	103	NA	NA	NA
1948	104	NA	NA	NA
1948	105	NA	NA	NA
1948	106	NA	NA	NA
1948	107	NA	NA	NA
1948	108	NA	NA	NA
1948	109	NA	NA	NA
1948	110	NA	NA	NA
1949	0	NA	NA	NA
1949	1	NA	NA	NA
1949	2	NA	NA	NA
1949	3	NA	NA	NA
1949	4	NA	NA	NA
1949	5	NA	NA	NA
1949	6	NA	NA	NA
1949	7	NA	NA	NA
1949	8	NA	NA	NA
1949	9	NA	NA	NA
1949	10	NA	NA	NA
1949	11	NA	NA	NA
1949	12	NA	NA	NA
1949	13	NA	NA	NA
1949	14	NA	NA	NA
1949	15	NA	NA	NA
1949	16	NA	NA	NA
1949	17	NA	NA	NA
1949	18	NA	NA	NA
1949	19	NA	NA	NA
1949	20	NA	NA	NA
1949	21	NA	NA	NA
1949	22	NA	NA	NA
1949	23	NA	NA	NA
1949	24	NA	NA	NA
1949	25	NA	NA	NA
1949	26	NA	NA	NA
1949	27	NA	NA	NA
1949	28	NA	NA	NA
1949	29	NA	NA	NA
1949	30	NA	NA	NA
1949	31	NA	NA	NA
1949	32	NA	NA	NA
1949	33	NA	NA	NA
1949	34	NA	NA	NA
1949	35	NA	NA	NA
1949	36	NA	NA	NA
1949	37	NA	NA	NA
1949	38	NA	NA	NA
1949	39	NA	NA	NA
1949	40	NA	NA	NA
1949	41	NA	NA	NA
1949	42	NA	NA	NA
1949	43	NA	NA	NA
1949	44	NA	NA	NA
1949	45	NA	NA	NA
1949	46	NA	NA	NA
1949	47	NA	NA	NA
1949	48	NA	NA	NA
1949	49	NA	NA	NA
1949	50	NA	NA	NA
1949	51	NA	NA	NA
1949	52	NA	NA	NA
1949	53	NA	NA	NA
1949	54	NA	NA	NA
1949	55	NA	NA	NA
1949	56	NA	NA	NA
1949	57	NA	NA	NA
1949	58	NA	NA	NA
1949	59	NA	NA	NA
1949	60	NA	NA	NA
1949	61	NA	NA	NA
1949	62	NA	NA	NA
1949	63	NA	NA	NA
1949	64	NA	NA	NA
1949	65	NA	NA	NA
1949	66	NA	NA	NA
1949	67	NA	NA	NA
1949	68	NA	NA	NA
1949	69	NA	NA	NA
1949	70	NA	NA	NA
1949	71	NA	NA	NA
1949	72	NA	NA	NA
1949	73	NA	NA	NA
1949	74	NA	NA	NA
1949	75	NA	NA	NA
1949	76	NA	NA	NA
1949	77	NA	NA	NA
1949	78	NA	NA	NA
1949	79	NA	NA	NA
1949	80	NA	NA	NA
1949	81	NA	NA	NA
1949	82	NA	NA	NA
1949	83	NA	NA	NA
1949	84	NA	NA	NA
1949	85	NA	NA	NA
1949	86	NA	NA	NA
1949	87	NA	NA	NA
1949	88	NA	NA	NA
1949	89	NA	NA	NA
1949	90	NA	NA	NA
1949	91	NA	NA	NA
1949	92	NA	NA	NA
1949	93	NA	NA	NA
1949	94	NA	NA	NA
1949	95	NA	NA	NA
1949	96	NA	NA	NA
1949	97	NA	NA	NA
1949	98	NA	NA	NA
1949	99	NA	NA	NA
1949	100	NA	NA	NA
1949	101	NA	NA	NA
1949	102	NA	NA	NA
1949	103	NA	NA	NA
1949	104	NA	NA	NA
1949	105	NA	NA	NA
1949	106	NA	NA	NA
1949	107	NA	NA	NA
1949	108	NA	NA	NA
1949	109	NA	NA	NA
1949	110	NA	NA	NA
1950	0	NA	NA	NA
1950	1	NA	NA	NA
1950	2	NA	NA	NA
1950	3	NA	NA	NA
1950	4	NA	NA	NA
1950	5	NA	NA	NA
1950	6	NA	NA	NA
1950	7	NA	NA	NA
1950	8	NA	NA	NA
1950	9	NA	NA	NA
1950	10	NA	NA	NA
1950	11	NA	NA	NA
1950	12	NA	NA	NA
1950	13	NA	NA	NA
1950	14	NA	NA	NA
1950	15	NA	NA	NA
1950	16	NA	NA	NA
1950	17	NA	NA	NA
1950	18	NA	NA	NA
1950	19	NA	NA	NA
1950	20	NA	NA	NA
1950	21	NA	NA	NA
1950	22	NA	NA	NA
1950	23	NA	NA	NA
1950	24	NA	NA	NA
1950	25	NA	NA	NA
1950	26	NA	NA	NA
1950	27	NA	NA	NA
1950	28	NA	NA	NA
1950	29	NA	NA	NA
1950	30	NA	NA	NA
1950	31	NA	NA	NA
1950	32	NA	NA	NA
1950	33	NA	NA	NA
1950	34	NA	NA	NA
1950	35	NA	NA	NA
1950	36	NA	NA	NA
1950	37	NA	NA	NA
1950	38	NA	NA	NA
1950	39	NA	NA	NA
1950	40	NA	NA	NA
1950	41	NA	NA	NA
1950	42	NA	NA	NA
1950	43	NA	NA	NA
1950	44	NA	NA	NA
1950	45	NA	NA	NA
1950	46	NA	NA	NA
1950	47	NA	NA	NA
1950	48	NA	NA	NA
1950	49	NA	NA	NA
1950	50	NA	NA	NA
1950	51	NA	NA	NA
1950	52	NA	NA	NA
1950	53	NA	NA	NA
1950	54	NA	NA	NA
1950	55	NA	NA	NA
1950	56	NA	NA	NA
1950	57	NA	NA	NA
1950	58	NA	NA	NA
1950	59	NA	NA	NA
1950	60	NA	NA	NA
1950	61	NA	NA	NA
1950	62	NA	NA	NA
1950	63	NA	NA	NA
1950	64	NA	NA	NA
1950	65	NA	NA	NA
1950	66	NA	NA	NA
1950	67	NA	NA	NA
1950	68	NA	NA	NA
1950	69	NA	NA	NA
1950	70	NA	NA	NA
1950	71	NA	NA	NA
1950	72	NA	NA	NA
1950	73	NA	NA	NA
1950	74	NA	NA	NA
1950	75	NA	NA	NA
1950	76	NA	NA	NA
1950	77	NA	NA	NA
1950	78	NA	NA	NA
1950	79	NA	NA	NA
1950	80	NA	NA	NA
1950	81	NA	NA	NA
1950	82	NA	NA	NA
1950	83	NA	NA	NA
1950	84	NA	NA	NA
1950	85	NA	NA	NA
1950	86	NA	NA	NA
1950	87	NA	NA	NA
1950	88	NA	NA	NA
1950	89	NA	NA	NA
1950	90	NA	NA	NA
1950	91	NA	NA	NA
1950	92	NA	NA	NA
1950	93	NA	NA	NA
1950	94	NA	NA	NA
1950	95	NA	NA	NA
1950	96	NA	NA	NA
1950	97	NA	NA	NA
1950	98	NA	NA	NA
1950	99	NA	NA	NA
1950	100	NA	NA	NA
1950	101	NA	NA	NA
1950	102	NA	NA	NA
1950	103	NA	NA	NA
1950	104	NA	NA	NA
1950	105	NA	NA	NA
1950	106	NA	NA	NA
1950	107	NA	NA	NA
1950	108	NA	NA	NA
1950	109	NA	NA	NA
1950	110	NA	NA	NA
1951	0	NA	NA	NA
[truncated: 6,659 more rows]
