# Supplementary material for: On standardized relative survival
Source: Biometrics. 2016 Aug 23;73(2):473–82. doi: 10.1111/biom.12578 (PMC5507182; doi:10.1111/biom.12578)
Supplement: Supplementary file 1 — Supplementary Materials Code. [file BIOM-73-473-s001.gz › suppcode/paperexamples/breastselect.txt]

The data used in the paper may be obtained from SEER. 

The example was based on November 2013 submission (1973-2010)                                                

To pre-process the (large) raw SEER file under linux, the relevant field from the BREAST.txt file may be extracted using the command-line 'cut' program ( <http://www.gnu.org/software/coreutils/cut> ) 

e.g. For Nov 2013 submission:

> cut --output-delimiter=, -c 24,25-27,37-38,39-42,208-211,236,301-304,305 BREAST.TXT > breastselect.csv 

which will extract columns for "sex", "age", "month", "year", "ICD code", "stage", "survival", and whether "censored".

-- 
Adam Brentnall 
19th April 2016
