# Supplementary material for: On standardized relative survival
Source: Biometrics. 2016 Aug 23;73(2):473–82. doi: 10.1111/biom.12578 (PMC5507182; doi:10.1111/biom.12578)
Supplement: Supplementary file 1 — Supplementary Materials Code. [file BIOM-73-473-s001.gz › suppcode/paperexamples/160419_sim2pop.r]

## On standardized relative survival
## Computer simulation code 
## Last updated 19th April 2016
## Adam Brentnall

#################################################################
## LIBRARIES (PRE-REQUISITES)
#################################################################

library("date")
library("survival")
library("xtable")
library("foreach")
library(doMC)
registerDoMC(cores=10)

## Relative survival code
## (enter location of modified relsurv pacakge in lib.loc)
library("relsurvs", lib.loc="../package") 

#################################################################
## FUNCTIONS
#################################################################

#################################################################
## Function to generate a rate table object for simulations
## Input
##    inrate: rates
## Note, other objects used set outside function
fn.ratetable<-function(inrate)
  {

      temp<-array(inrate, c(111, nrow(mydta.m2)/111, 2))
      attr(temp, "dimnames")<-list(seq(1,111), 1980, 1:2) 
      attr(temp, "dimid")<-c("age", "year", "sex")
      attr(temp, "type")<-c(2,2,1)
      
      mydates<-as.date(paste(rep(1,1), rep(1, 1), 1980 )) 
      attr(temp, "cutpoints")<-list( c(0, seq(365.24, 365.24*110, by=365.24)), mydates, NULL)
      class(temp)<-"ratetable"
      
      temp
}
#################################################################
## Simulate survival times based on piecewise constant rates
## Input
##   inobsm - observed rate table
##   incmortm - population rates
##   inage - age at baseline
##   ingender - gender
##   inlen - number replicates per person
##   nsim - number individuals 
fn.simnn2<-function(inobsm, incmortm, inage, ingender, inlen, inyr=48, nsim=1)
  {

    fn.simme<-function(idx)
      {
        sim20<-rexp(inlen, rate=myrate)/365.24
        sim20i<-sum(cumprod(sim20>1))
        sim20ext<-c(sim20, 0)
        mytime<-(sim20i+sim20ext[sim20i+1])*365.24
        mytime
      }

    myrate<-inobsm[inage:(inage +inlen-1),inyr,ingender]
    sim1<-sapply(1:nsim, fn.simme)

    sim1
  }

#################################################################
## Mean survival two survivors
## Input
##    ins1 - survivor grp 1
##    ins2 - survivor grp 2
##    pi - proportion in grp 1 baseline
fn.meansurv<-function(ins1, ins2, pi=0.5){
    
        myout<-ins1
        newt<- sort(unique(c(ins1$time, ins2$time)))
        myminmax<-min(max(ins1$time), max(ins2$time))
        myout$time<-newt
        
        myexp<-rep(NA, length(newt));  myexp[match(ins1$time, newt)]<-ins1$surv
        myexp2<-rep(NA, length(newt)); myexp2[match(ins2$time, newt)]<-ins2$surv
        myprev<-1; myprev2<-1
        for(idx in 1:length(myexp)){
            if(is.na(myexp[idx])){
                myexp[idx]<-myprev
        } else {
            myprev<-myexp[idx]
        }
        }
        for(idx in 1:length(myexp2)){
            if(is.na(myexp2[idx])){
                myexp2[idx]<-myprev2
            } else {
            myprev2<-myexp2[idx]
        }
        }
        
        myout$surv<-pi*myexp +(1-pi)*myexp2
        myout$surv[newt>myminmax]<-NA
        myout$time<-newt
        myout
        
    }

#################################################################
## Main routine for simulation
## Input
##    inn - number in both groups
##    docens - do the censoring scenario or not
## Note: other terms set outside function
fn.simme<-function(inn=1000, docens=FALSE)
  {

    t.gender<<-1 ##women only
    t.n<-inn

    ##weight age
    mywage2<-c(t.n*t.pi2, t.n - t.n*t.pi2) ##proportion in grp 2
    myweight2look<-c(t.pi1/t.pi2, (1-t.pi1)/(1-t.pi2));     myweight2look<-myweight2look/min(myweight2look)
    myweight2<-c(rep(myweight2look[1], t.n*t.pi2), rep(myweight2look[2], t.n-t.n*t.pi2)) ##brenner
    mysimage2<-c(rep(myages[1], mywage2[1]), rep(myages[2], mywage2[2]))    

    ##simulate
    myt2<-c(fn.simnn2(myobsm2, mystandardm2, myages[1], 1, 21,1, mywage2[1]), fn.simnn2(myobsm2, mystandardm2, myages[2], 1, 21,1, mywage2[2]))
    if(docens){
        mycens2<-(1+runif(t.n)*25)*365.24 ##censoring scenario in report
    } else{
        mycens2<-10000000000000 ##no censoring
    }
   
    myd2<-(mycens2<myt2) | (myt2==21*365.24)
    mys2<-pmin(myt2, mycens2)
    mydta2<-data.frame(time=floor(mys2), cens=1-myd2, age=mysimage2-1, sex=1, year=rep(as.integer(mdy.date(1,1,1980)), t.n))

    ##Fit relative survival estimates
    ##1. Age strata PP
    fit1b1<-     rs.surv(Surv(time,cens)~sex+ratetable(age=age*365,sex=sex,year=year),ratetable=mystandardm2,data=mydta2[mydta2$age+1==myages[1],]) ##cohort 1
    fit1b2<-     rs.surv(Surv(time,cens)~sex+ratetable(age=age*365,sex=sex,year=year),ratetable=mystandardm2,data=mydta2[mydta2$age+1==myages[2],]) ##cohort 2
    fit1b3<-fn.meansurv(fit1b1, fit1b2, t.pi1) ##age sd trad

    ##2. Brenner standardised Pohar-Perme (PP)
    fit3brenner<-     rs.survw(Surv(time,cens)~sex+ratetable(age=age*365,sex=sex,year=year),ratetable=mystandardm2,data=mydta2, standardtable=mystandardzero, standardweight=myweight2, method="standardised")
    
    ##3. R1S
    fit3b<-     rs.survw(Surv(time,cens)~sex+ratetable(age=age*365,sex=sex,year=year),ratetable=mystandardm2,data=mydta2, standardtable=mystandardm, standardweight=myweight2, method="standardised")

    ##4. R2S
    fit.r3.p2<-     rs.survw(Surv(time,cens)~sex+ratetable(age=age*365,sex=sex,year=year),ratetable=mystandardm2,data=mydta2, standardtable=mystandardm, standardweight=myweight2, method="R2")

    ## Plot of relative survival curves if wanted
    if(doplot)
        {
            par(mfrow=c(1,1))
            plot(fit3brenner, col=1,conf.int=FALSE,lwd=2,lty=2, xlab="Time (years)", ylab="Survivor", main="", mark.time=FALSE, ylim=c(0,1), xscale=365.24) #PP brenner std
            lines(0:21, mytrueS2, col=1, lwd=2, lty=1) ##True PP
            lines(0:21, mytrueSE2t, col=2, lwd=2, lty=1) ##True R1S
            lines(0:21, margh.std, col=3, lwd=4, lty=1) ##True R2S
            lines(fit3b, col=2,conf.int=FALSE,lwd=2, mark.time=FALSE, xscale=365.24, lty=2) ##R1S
            lines(fit.r3.p2, col=3,conf.int=FALSE,lwd=2, mark.time=FALSE, xscale=365.24, lty=2) #R2S
            legend("bottomleft", c("PP", "R1S", "R2S"), col=c(1,2,3), lty=c(1,1,1))
        }
    
    ## x-yr survival based on relative survival curve
    ## Input
    ##    inyr - followup of interest
    ##    int - time
    ##    ins - relative survival corresponding to int
    fn.xyrs<-function(inyr, int, ins)
        {
            myt<-int - 365.24*inyr
            if(sum(myt<0)==length(myt)){
                myout<-0
            } else {
                myt[myt<0]<-1000000000
                myidx<-which(myt==min(myt))
                ##next assumes linear trend between survival points (rather than flat)
                myout<-ins[myidx] - ( (ins[myidx]-ins[myidx-1])/(int[myidx]-int[myidx-1]) )* myt[myidx] 
            }
            myout
        }

    ## Output
    ## There are more slots in mysout (the NAs) than used to allow for other estimators to be output
    mysout<-sapply(c(5,10,15,20), function(idx)        c(NA, ##fn.xyrs(idx, fit1$time, fit1$surv),
                                                         NA, ##fn.xyrs(idx, fit2$time, fit2$surv),
                                                         fn.xyrs(idx,  fit.r3.p2$time, fit.r3.p2$surv), ##R2S
                                                         NA, 
                                                         fn.xyrs(idx, fit1b3$time, fit1b3$surv), ##age std PP
                                                         NA,
                                                         fn.xyrs(idx, fit3b$time, fit3b$surv), ##R1S
                                                         fn.xyrs(idx, fit3brenner$time, fit3brenner$surv), ##Brenner std PP
                                                         mytrueSE2t[idx+1], ##R1S true
                                                         margh.std[idx+1], #R2S true
                                                         mytrueS2[idx+1], ##PP true
                                                         NA) )
    
    mysout
}

#################################################################
## Calculate the true relative survival for the different estimators
## Input
##    t.pi1 - proportion in group 1 in standard population
## Note: other terms not passed as arguments but set outside the function
fn.calctruth<-function(t.pi1)
    {

        ##Used to estimate true rate for R1w type statistics
        fn.e2integral<-function(inpi, inb, inq, inc, ind, inr, ine){
            
            zmax<-max(ind + inr, inb +inr )
            myout <- ((ine - inc)* (zmax+log(inpi*exp(ind+inr-zmax) +(1-inpi)*exp(inb+inq-zmax))) + inc*inq - ine*inr) / (inq-inr)
            myout <- myout - ((ine - inc)* (zmax+log(inpi*exp(ind-zmax) +(1-inpi)*exp(inb-zmax)))) / (inq-inr)
            myout
            
        }

    ##Hazards and survival functions needed
    myrateP1<-mystandardm[myages[1]:(myages[1] +21-1),1,1]#1980
    myrateP2<-mystandardm[myages[2]:(myages[2] +21-1),1,1]#1980
    mySP1<-exp(-cumsum(c(0,myrateP1))*365.24)
    mySP2<-exp(-cumsum(c(0,myrateP2))*365.24)
    myrate1<-myexcessm[myages[1]:(myages[1] +21-1),1,1]#1980
    myrate2<-myexcessm[myages[2]:(myages[2] +21-1),1,1]#1980       
    mycumh1<-cumsum(myrate1*365.24); mycumh2<-cumsum(myrate2*365.24)

    ## Net survival
    margh<-rep(0,length(myrate1))
    margh[1]<-myrate1[1] + myrate2[1] - log(t.pi1*exp(myrate2[1]) + (1-t.pi1)*exp(myrate1[1]))
    for(idx in 2:length(myrate1)){
        margh[idx]<-myrate1[idx] + myrate2[idx] - log(t.pi1*exp( mycumh2[idx-1] + myrate2[idx]) + (1-t.pi1) * exp(mycumh1[idx-1] + myrate1[idx])) + log(t.pi1 * exp(mycumh2[idx-1]) + (1-t.pi1)*exp(mycumh1[idx-1]))
    }   
    mytrueS2<-exp(-cumsum(c(0,margh))*365.24) 

    ##R1S    
    mycumh1e<-cumsum((myrate1+myrateP1)*365.24); mycumh2e<-cumsum((myrateP2+myrate2)*365.24)
    marghe<-rep(0,length(myrate1))
    marghe[1]<-fn.e2integral(t.pi1, 0, myrate1[1]+myrateP1[1], myrate1[1], 0, myrate2[1]+myrateP2[1],myrate2[1])   
    marghe[2:length(marghe)]<-sapply(2:length(myrate1), function(idx) fn.e2integral(t.pi1, mycumh1e[idx-1], 365.24*(myrate1[idx]+myrateP1[idx]), myrate1[idx], mycumh2e[idx-1], 365.24*(myrate2[idx]+myrateP2[idx]),myrate2[idx]))
    
    marghe<-unlist(marghe)
    mytrueSE2t<-exp(-cumsum(c(0,marghe))*365.24) ##R1S true

    ##R2S
    margh.std<-( (t.pi1)*mySP1*exp(-c(0,mycumh1)) +     (1-t.pi1)*mySP2*exp(-c(0,mycumh2))) / ((t.pi1)*mySP1 + (1-t.pi1)*mySP2)
    
    list(mytrueSE2t, margh.std, mytrueS2)

}

#################################################################
## Call simulations run in the paper
## Input
##    thisnsim - number of replicates
##    t.n - size of cohort
##    docens - do the censoring scenario or not
fn.simscen<-function(thisnsim, t.n, docens=TRUE)
    {

        myages<<-c(65,75) ##two age groups
        t.pi1<<-0.5;     t.pi2<<-0.6
        mytruth<-fn.calctruth(t.pi1)
        mytrueSE2t<<-mytruth[[1]]; margh.std<<-mytruth[[2]]; mytrueS2<<-mytruth[[3]]
        myout<-foreach(inalpha = 1:thisnsim) %dopar% fn.simme(t.n, docens)
        myout2<-matrix(unlist(lapply(myout, function(ind) as.vector(ind))), ncol=thisnsim)
        
        mystandardm4<<-mystandardm2; mystandardm2<<-mystandardm3
        myobsm4<<-myobsm2; myobsm2<<-myobsm3
        t.pi2<<-0.7
        mytruth<-fn.calctruth(t.pi1)
        mytrueSE2t<<-mytruth[[1]]; margh.std<<-mytruth[[2]]; mytrueS2<<-mytruth[[3]]
        myout3<-foreach(inalpha = 1:thisnsim) %dopar% fn.simme(t.n, docens)
        myout4<-matrix(unlist(lapply(myout3, function(ind) as.vector(ind))), ncol=thisnsim)
        mystandardm2<<-mystandardm4; myobsm2<<-myobsm4

        list(myout, myout2, myout3, myout4)
    }


##Format numbers for printint
## Input
##    ind - number
##    ndigit - number of decimal places
fn.format<-function(ind, ndigit=2)
    {
        format(round(ind,ndigit), nsmall=ndigit)
    }

## Summary statistics from simulation
## Input
##    idx - what year (5,10,15,20) index
## Note: other terms not passed as arguments just set outside function
fn.sumstat<-function(idx){

    mybidx<-c(1,13, 25, 37,49)
    myrng1<-mybidx[idx]: (mybidx[idx+1]-1)
    myrng2<-48+(mybidx[idx]: (mybidx[idx+1]-1))

    mydiff1a<-myallout[myrng1[1:8],] - myallout[myrng1[9],1] ##vs R1S
    mydiff1b<-myallout[myrng1[1:8],] - myallout[myrng1[11],1] ##vs PP
    mydiff1c<-myallout[myrng1[1:8],] - myallout[myrng1[10],1] ##vs R2S

    mydiff2a<-myallout[myrng2[1:8],] - myallout[myrng2[9],1] ##vs R1S
    mydiff2b<-myallout[myrng2[1:8],] - myallout[myrng2[11],1] ##vs PP
    mydiff2c<-myallout[myrng2[1:8],] - myallout[myrng2[10],1] ##vs R2S

    ##Stats as above
    myout1a<-cbind(apply(mydiff1a,1,mean)/myallout[myrng1[9],1]*100, apply(mydiff1a,1,sd),  apply(myallout[myrng1[1:8],],1,var)/(myallout[myrng1[9],1]^2))
    myout1b<-cbind(apply(mydiff1b,1,mean)/myallout[myrng1[11],1]*100, apply(mydiff1b,1,sd),  apply(myallout[myrng1[1:8],],1,var)/(myallout[myrng2[11],1]^2))
    myout1c<-cbind(apply(mydiff1c,1,mean)/myallout[myrng1[10],1]*100, apply(mydiff1c,1,sd),  apply(myallout[myrng1[1:8],],1,var)/(myallout[myrng2[10],1]^2))
    
    myout2a<-cbind(apply(mydiff2a,1,mean)/myallout[myrng2[9],1]*100, apply(mydiff2a,1,sd), apply(myallout[myrng2[1:8],],1,var)/(myallout[myrng2[9],1]^2))
    myout2b<-cbind(apply(mydiff2b,1,mean)/myallout[myrng2[11],1]*100, apply(mydiff2b,1,sd),  apply(myallout[myrng2[1:8],],1,var)/(myallout[myrng2[11],1]^2))
    myout2c<-cbind(apply(mydiff2c,1,mean)/myallout[myrng2[10],1]*100, apply(mydiff2c,1,sd), apply(myallout[myrng2[1:8],],1,var)/(myallout[myrng2[10],1]^2))
    
    myout<-rbind( myout1b[c(5,8),],myout1a[7,], myout1c[3,], myout2b[c(5,8),], myout2a[7,], myout2c[3,]) ##selected differences
    myout[,2]<-myout[,2]*100
    myout[,3]<-myout[,3]*10000

    fn.format(myout,1)

}
#################################################################
## Summary table from simulation
## Input
##    myout2- second output in list from fn.simme
##    myout4- fourth output in list from fn.simme
fn.sumtab<-function(myout2, myout4)
    {

        myallout<<-rbind(myout2, myout4)
        
        mysumstat<-lapply(1:4,fn.sumstat)

        mytab<-rbind(c("5-yr", rep("",2)),mysumstat[[1]], c("10-yr", rep("",2)),mysumstat[[2]], c("15-yr", rep("",2)),mysumstat[[3]], c("20-yr", rep("",2)),mysumstat[[4]])

        colnames(mytab)<-c("Bias", "SD", "Var(Rhat)/R2")

        mytab2<-cbind(rep(c("", "PPa[1]", "PPb[1]", "R1S[1]","R2S[1]","PPa[2]", "PPb[2]", "R1S[2]", "R2S[2]"),4), mytab)
        
        myxtab<-xtable(mytab2, caption="Summary results", align='llrrr')

        list(mytab2, myxtab)
    }


#################################################################
## END FUNCTIONS
#################################################################

#################################################################
## SIMULATIONS
#################################################################

##A. Load morality data.

## Available from mortality.org. Need to remove header from download, and add commas to separate rows for read.csv
mydta.m2<-read.csv("Mx_1x1_usa.txt")
mydta.m2<-mydta.m2[mydta.m2$Year==1980,]


##B. Set up rate tables 

##pop rate grp 1 (usa)
mydta.m2.rt<-cbind(mydta.m2[,1:2],-log(1-mydta.m2[,3:4])/365.24)

##pop rate grp 2 (pop1)
mydta.m2.rt.pop2<-mydta.m2.rt

##pop rate grp 3 (pop2)
mydta.m2.rt.pop3<-mydta.m2.rt
mydta.m2.rt.pop3[mydta.m2.rt.pop3[,2]>=50,3:4]<-mydta.m2.rt.pop3[mydta.m2.rt.pop3[,2]>=50,3:4]*1
mydta.m2.rt.pop3[mydta.m2.rt.pop3[,2]>=60,3:4]<-mydta.m2.rt.pop3[mydta.m2.rt.pop3[,2]>=60,3:4]*1.2
mydta.m2.rt.pop3[mydta.m2.rt.pop3[,2]>=70,3:4]<-mydta.m2.rt.pop3[mydta.m2.rt.pop3[,2]>=70,3:4]*2
mydta.m2.rt.pop3[mydta.m2.rt.pop3[,2]>=85,3:4]<-mydta.m2.rt.pop3[mydta.m2.rt.pop3[,2]>=85,3:4]*4

##pop rate standard reference (S) 
mydta.m2.rt[mydta.m2.rt[,2]>=50,3:4]<-mydta.m2.rt[mydta.m2.rt[,2]>=50,3:4]*1
mydta.m2.rt[mydta.m2.rt[,2]>=60,3:4]<-mydta.m2.rt[mydta.m2.rt[,2]>=60,3:4]*2
mydta.m2.rt[mydta.m2.rt[,2]>=70,3:4]<-mydta.m2.rt[mydta.m2.rt[,2]>=70,3:4]*4.0
mydta.m2.rt[mydta.m2.rt[,2]>=86,3:4]<-mydta.m2.rt[mydta.m2.rt[,2]>=86,3:4]*100

##Observed rate higher than pop rate after age 40 in both groups (but diff poprates)
mydta.m2.rt.obs2<-mydta.m2.rt.pop2 
mydta.m2.rt.obs2[,3:4]<-mydta.m2.rt.pop2[,3:4] * pmin(2, pmax(1, (mydta.m2.rt.pop2[,2]-64)*1.03)) ##+ runif(nrow(mydta.m2.rt)*2)/1000000
#Excess
myexcess<-mydta.m2.rt.obs2[,3:4] - mydta.m2.rt.pop2[,3:4] 
##pop 1
mydta.m2.rt.obs<-mydta.m2.rt; mydta.m2.rt.obs[,3:4]<-mydta.m2.rt[,3:4] + myexcess
##pop 2
mydta.m2.rt.obs3<-mydta.m2.rt.pop3; mydta.m2.rt.obs3[,3:4]<-mydta.m2.rt.pop3[,3:4] + myexcess
##excess
mydta.m2.rt.ex<-mydta.m2.rt; mydta.m2.rt.ex[,3:4]<-myexcess
##rate table usa
mystandardm<-fn.ratetable(c(mydta.m2.rt[,3], mydta.m2.rt[,4]))
##rate table pop1
mystandardm2<-fn.ratetable(c(mydta.m2.rt.pop2[,3], mydta.m2.rt.pop2[,4]))
##rate table pop2
mystandardm3<-fn.ratetable(c(mydta.m2.rt.pop3[,3], mydta.m2.rt.pop3[,4]))
##rate table no competing death
mystandardzero<-mystandardm2; mystandardzero[,,]<-0
##observed rate table usa
myobsm<-fn.ratetable(c(mydta.m2.rt.obs[,3], mydta.m2.rt.obs[,4]))
##observed rate table pop1
myobsm2<-fn.ratetable(c(mydta.m2.rt.obs2[,3], mydta.m2.rt.obs2[,4]))
##observed rate table pop2
myobsm3<-fn.ratetable(c(mydta.m2.rt.obs3[,3], mydta.m2.rt.obs3[,4]))
##excess rate table
myexcessm<-fn.ratetable(c(mydta.m2.rt.ex[,3], mydta.m2.rt.ex[,4]))

##C. Inspect individual estimators

##Look at individual plots
myages<-c(65,75) ##two age groups, 65 or 75 at baseline
##STD pop proportion in age groups
t.pi1<-0.5;
##This popl
t.pi2<-0.6
##Limits of estimators
mytruth<-fn.calctruth(t.pi1); mytrueSE2t<-mytruth[[1]]; margh.std<-mytruth[[2]]; mytrueS2<-mytruth[[3]]
##Show some plots
doplot<-TRUE; temp<-fn.simme(1000, FALSE)
##As above but for different population 2
mystandardm4<-mystandardm2; mystandardm2<-mystandardm3
myobsm4<-myobsm2; myobsm2<-myobsm3
t.pi2<-0.7
mytruth<-fn.calctruth(t.pi1); mytrueSE2t<-mytruth[[1]]; margh.std<-mytruth[[2]]; mytrueS2<-mytruth[[3]]
temp<-fn.simme(1000, FALSE)
mystandardm2<-mystandardm4; myobsm2<-myobsm4


##D. Simulation, replicates
set.seed(2109483); doplot<-FALSE
## Simulation sample size
thisnsim<-5000; t.n<-2000
##Without censoring
sim1<-fn.simscen(thisnsim, t.n, FALSE)
##With censoring
sim2<-fn.simscen(thisnsim, t.n, TRUE)

#################################################################
## END SIMULATIONS
#################################################################

#################################################################
## PRESENTATION RESULTS
#################################################################

## Results table, no censoring
myout<-sim1[[1]]; myout2<-sim1[[2]]; myout3<-sim1[[3]]; myout4<-sim1[[4]]
mysumtab.xcens<-fn.sumtab(myout2, myout4)

## Results table, censoring
myoutb<-sim2[[1]]; myout2b<-sim2[[2]]; myout3b<-sim2[[3]]; myout4b<-sim2[[4]]
mysumtab.cens<-fn.sumtab(myout2b, myout4b)

## Latex table for report
myreportxtab<-xtable(cbind(mysumtab.xcens[[1]],mysumtab.cens[[1]][,2:4]), align='llrrrrrr', caption="Results")
print(myreportxtab, include.rownames=FALSE)

## Plot for report

postscript("fig_sim2.eps", paper="special",width=6.0,height=6.0,horiz=F,pointsize=12)

par(mfrow=c(2,2))
par(mgp=c(3,1.5,0))

mynames<-c("PPa[1]", "PPa[2]", "PPb[1]", "PPb[2]","R1S[1]", "R1S[2]", "R2S[1]", "R2S[2]")

boxplot(cbind(t(myout2[c(1,2,5,8,7, 4,3),]), t(myout4[c(5,8,7,4,3),]))[,c(3,8,4,9,5,10,7,12)], names=mynames, main="(a) 5yr", ylab="Survival", cex.axis=0.7, las=3, ylim=c(0.2,1))
lines(c(0,20),c(myout4[11,1], myout4[11,2]), col=3, lty=2, lwd=2)
lines(c(0,20),c(myout4[9,1], myout4[9,2]), col=2,lty=3, lwd=2)
lines(c(0,20),c(myout4[10,1], myout4[10,2]), col=4,lty=4, lwd=2)


boxplot(cbind(t(myout2[(13:20)[c(1,2,5,8,7, 4,3)],]), t(myout4[(13:20)[c(5,8,7,4,3)],]))[,c(3,8,4,9,5,10,7,12)], names=mynames, main="(b) 10yr", ylab="Survival", cex.axis=0.7, las=3, ylim=c(0.2,1))
lines(c(0,20),c(myout4[21,1], myout4[21,2]), col=2,lty=3, lwd=2)
lines(c(0,20),c(myout4[23,1], myout4[23,2]), col=3, lty=2, lwd=2)
lines(c(0,20),c(myout4[22,1], myout4[22,2]), col=4,lty=4, lwd=2)

boxplot(cbind(t(myout2[(25:32)[c(1,2,5,8,7, 4,3)],]), t(myout4[(25:32)[c(5,8,7,4,3)],]))[,c(3,8,4,9,5,10,7,12)], names=mynames, main="(c) 15yr", ylab="Survival", cex.axis=0.7, las=3, ylim=c(0.2,1.0))
lines(c(0,20),c(myout4[33,1], myout4[33,2]), col=2,lty=3, lwd=2)
lines(c(0,20),c(myout4[35,1], myout4[35,2]), col=3, lty=2, lwd=2)
lines(c(0,20),c(myout4[34,1], myout4[34,2]), col=4, lty=4, lwd=2)

boxplot(cbind(t(myout2[(37:46)[c(1,2,5,8,7, 4,3)],]), t(myout4[(37:46)[c(5,8,7,4,3)],]))[,c(3,8,4,9,5,10,7,12)], names=mynames, main="(d) 20yr", ylab="Survival", cex.axis=0.7, las=3, ylim=c(0.2,1.0))
lines(c(0,20),c(myout4[45,1], myout4[45,2]), col=2,lty=3, lwd=2)
lines(c(0,20),c(myout4[47,1], myout4[47,2]), col=3, lty=2, lwd=2)
lines(c(0,20),c(myout4[46,1], myout4[46,2]), col=4, lty=4, lwd=2)

dev.off()
