# Supplementary material for: On standardized relative survival
Source: Biometrics. 2016 Aug 23;73(2):473–82. doi: 10.1111/biom.12578 (PMC5507182; doi:10.1111/biom.12578)
Supplement: Supplementary file 1 — Supplementary Materials Code. [file BIOM-73-473-s001.gz › suppcode/README.txt]

_/_/_/_/_/_/_/_/_/_/_/_/_/_/_/_/_/_/_/_/_/_/_/_/
Standardized relative survival estimation
_/_/_/_/_/_/_/_/_/_/_/_/_/_/_/_/_/_/_/_/_/_/_/_/

The code builds on the relsurv R package.

Source code is in <./package/relsurv_extended>. See the readme files therein to see what has been changed / added to relsurv.

The command compile it into an R package is in the bash script file complieme.sh.

A compiled binary from compilation on a 64-bit linux machine is also provided.

R scripts for the simulation and examples are given in <paperexamples>. Note that data needed to run these must be obtained elsewhere (SEER and mortality.org).

-- 
Adam Brentnall
19th April 2016
